# Supplementary material for: Pex3 promotes formation of peroxisome-peroxisome and peroxisome-lipid droplet contact sites
Source: Sci Rep. 2025 Jul 8;15:24480. doi: 10.1038/s41598-025-07934-2 (PMC12238565; doi:10.1038/s41598-025-07934-2)
Supplement: Supplementary file 10 — Supplementary Information 8. [file 41598_2025_7934_MOESM10_ESM.xlsx]

## Sheet: ProteinGroups_TurboID
Protein IDs	Majority protein IDs	Peptide counts (all)	Peptide counts (razor+unique)	Peptide counts (unique)	Protein names	Gene names	Fasta headers	Number of proteins	Peptides	Razor + unique peptides	Unique peptides	Peptides Control-1	Peptides Control-2	Peptides Control-3	Peptides TurboID-1	Peptides TurboID-2	Peptides TurboID-3	Razor + unique peptides Control-1	Razor + unique peptides Control-2	Razor + unique peptides Control-3	Razor + unique peptides TurboID-1	Razor + unique peptides TurboID-2	Razor + unique peptides TurboID-3	Unique peptides Control-1	Unique peptides Control-2	Unique peptides Control-3	Unique peptides TurboID-1	Unique peptides TurboID-2	Unique peptides TurboID-3	Sequence coverage [%]	Unique + razor sequence coverage [%]	Unique sequence coverage [%]	Mol. weight [kDa]	Sequence length	Sequence lengths	Q-value	Score	Identification type Control-1	Identification type Control-2	Identification type Control-3	Identification type TurboID-1	Identification type TurboID-2	Identification type TurboID-3	Sequence coverage Control-1 [%]	Sequence coverage Control-2 [%]	Sequence coverage Control-3 [%]	Sequence coverage TurboID-1 [%]	Sequence coverage TurboID-2 [%]	Sequence coverage TurboID-3 [%]
CON__A2A5Y0;CON__O76015;CON__Q6IFU5	CON__A2A5Y0	5;2;1	1;0;0	1;0;0				3	5	1	1	5	1	4	4	4	1	1	0	0	1	1	0	1	0	0	1	1	0	11.8	1.9	1.9	47.117	416	416;456;431	0.001355	6.3548	By matching	By matching	By matching	By MS/MS	By MS/MS	By matching	11.8	1.7	9.9	9.4	9.4	1.7
CON__A3EZ82	CON__A3EZ82	1	1	1				1	1	1	1	1	0	0	0	1	0	1	0	0	0	1	0	1	0	0	0	1	0	3.6	3.6	3.6	47.082	476	476	0	20.303	By MS/MS				By matching		3.6	0	0	0	3.6	0
CON__ENSEMBL:ENSBTAP00000025008	CON__ENSEMBL:ENSBTAP00000025008	2	2	2				1	2	2	2	2	0	0	0	1	0	2	0	0	0	1	0	2	0	0	0	1	0	3.7	3.7	3.7	59.299	536	536	0	18.963	By MS/MS				By MS/MS		3.7	0	0	0	1.9	0
CON__ENSEMBL:ENSP00000377550;CON__P08730-1;CON__Q99456	CON__ENSEMBL:ENSP00000377550;CON__P08730-1	10;6;1	4;0;1	0;0;0			;	3	10	4	0	5	5	8	9	6	5	0	0	3	4	1	0	0	0	0	0	0	0	17.4	8.6	0	45.771	420	420;437;494	0	29.854	By matching	By matching	By MS/MS	By MS/MS	By matching	By matching	7.1	7.1	13.6	17.1	9.3	7.1
CON__O76009;CON__Q6NTB9	CON__O76009;CON__Q6NTB9	8;7	1;1	0;0			;	2	8	1	0	5	1	4	6	7	1	1	0	0	1	1	0	0	0	0	0	0	0	22	1.7	0	45.935	404	404;404	1	-2	By matching	By matching	By matching	By MS/MS	By MS/MS	By matching	13.6	2.7	11.9	16.8	22	4
CON__O76011;CON__Q8IUT8	CON__O76011;CON__Q8IUT8	6;6	1;1	0;0			;	2	6	1	0	6	1	5	4	4	1	1	0	1	0	0	0	0	0	0	0	0	0	15.7	2.5	0	44.689	394	394;436	0	8.7637	By MS/MS	By matching	By MS/MS	By matching	By matching	By matching	15.7	2	14	9.1	11.2	4.1
CON__O76013	CON__O76013	8	6	5				1	8	6	5	7	1	2	4	3	1	5	0	0	2	1	0	4	0	0	1	1	0	16.5	13.1	10.7	52.247	467	467	0	70.715	By MS/MS	By matching	By matching	By MS/MS	By MS/MS	By matching	16.5	1.5	3.4	7.5	6	1.5
CON__O95678;CON__Q8BGZ7	CON__O95678	10;4	6;0	6;0				2	10	6	6	10	2	3	3	3	3	6	0	0	0	0	0	6	0	0	0	0	0	21.4	14.5	14.5	59.504	551	551;551	0	80.523	By MS/MS	By matching	By matching	By matching	By matching	By matching	21.4	3.8	5.3	5.4	5.3	5.3
CON__P00761	CON__P00761	3	3	3				1	3	3	3	3	3	3	3	3	3	3	3	3	3	3	3	3	3	3	3	3	3	14.3	14.3	14.3	24.409	231	231	0	43.171	By MS/MS	By MS/MS	By MS/MS	By MS/MS	By MS/MS	By MS/MS	14.3	14.3	14.3	14.3	14.3	14.3
CON__P02533;CON__A2A4G1;CON__P35900;CON__Q9D312;CON__Q8N1A0	CON__P02533	28;6;4;4;1	28;6;4;4;1	6;0;0;0;0				5	28	28	6	27	16	13	16	20	17	27	16	13	16	20	17	5	3	3	3	4	3	48.7	48.7	20.3	51.621	472	472;456;424;431;295	0	323.31	By MS/MS	By MS/MS	By MS/MS	By MS/MS	By MS/MS	By MS/MS	48.7	35.6	28.4	36.2	37.1	35.4
CON__P02538;CON__P50446	CON__P02538	18;6	1;0	1;0				2	18	1	1	17	10	10	11	13	12	1	0	0	0	0	0	1	0	0	0	0	0	34.4	1.8	1.8	60.044	564	564;553	0	9.0389	By MS/MS	By matching	By matching	By matching	By matching	By matching	32.8	22.2	20.7	25.2	23.9	25.2
CON__P02662	CON__P02662	4	4	4				1	4	4	4	3	4	3	2	3	3	3	4	3	2	3	3	3	4	3	2	3	3	25.6	25.6	25.6	22.975	199	199	0	54.061	By MS/MS	By MS/MS	By MS/MS	By MS/MS	By MS/MS	By MS/MS	22.1	25.6	22.1	14.6	22.1	22.1
CON__P02666	CON__P02666	1	1	1				1	1	1	1	1	1	1	1	1	1	1	1	1	1	1	1	1	1	1	1	1	1	9.1	9.1	9.1	23.583	209	209	0	35.14	By MS/MS	By MS/MS	By MS/MS	By MS/MS	By MS/MS	By MS/MS	9.1	9.1	9.1	9.1	9.1	9.1
CON__P02668	CON__P02668	1	1	1				1	1	1	1	1	1	0	0	1	1	1	1	0	0	1	1	1	1	0	0	1	1	5.9	5.9	5.9	18.974	169	169	0.002594	6.1363	By MS/MS	By MS/MS			By matching	By MS/MS	5.9	5.9	0	0	5.9	5.9
CON__P02769	CON__P02769	6	6	4				1	6	6	4	5	4	4	4	5	4	5	4	4	4	5	4	3	2	2	2	3	2	9.7	9.7	6.3	69.293	607	607	0	90.203	By MS/MS	By MS/MS	By MS/MS	By MS/MS	By MS/MS	By MS/MS	9.6	7.7	7.7	7.7	9.7	7.7
CON__P04259	CON__P04259	18	18	0				1	18	18	0	17	11	11	12	14	13	17	11	11	12	14	13	0	0	0	0	0	0	34.4	34.4	0	59.998	564	564	0	323.31	By MS/MS	By MS/MS	By MS/MS	By MS/MS	By MS/MS	By MS/MS	32.8	23.9	22.5	27	25.7	27
CON__P04264	CON__P04264	16	16	14				1	16	16	14	15	13	14	13	14	14	15	13	14	13	14	14	13	11	12	11	12	12	37.7	37.7	35.1	66.017	644	644	0	323.31	By MS/MS	By MS/MS	By MS/MS	By MS/MS	By MS/MS	By MS/MS	36.8	29	30.7	29	33.9	33.9
CON__P08727;CON__P05784	CON__P08727	10;2	2;1	1;0				2	10	2	1	9	7	5	8	6	5	1	1	2	2	1	0	0	0	1	1	0	0	17.2	4.5	2.2	44.091	400	400;423	0	12.931	By matching	By matching	By MS/MS	By MS/MS	By matching	By matching	15	14.8	10.8	17	11.5	9.2
CON__P08779;CON__Q9Z2K1;CON__Q3ZAW8	CON__P08779	26;9;9	15;2;2	14;2;2				3	26	15	14	26	17	17	15	21	17	15	11	11	9	13	11	14	10	10	8	12	10	50.3	35.9	34.5	51.267	473	473;469;474	0	323.31	By MS/MS	By MS/MS	By MS/MS	By MS/MS	By MS/MS	By MS/MS	50.3	41.2	37.8	35.1	40	37
CON__P12035	CON__P12035	2	1	1				1	2	1	1	2	1	1	1	1	1	1	0	0	0	0	0	1	0	0	0	0	0	6	4.3	4.3	64.503	629	629	0	64.6	By MS/MS	By matching	By matching	By matching	By matching	By matching	6	1.7	1.7	1.7	1.7	1.7
CON__P13645;CON__P02535-1;CON__Q148H6;CON__Q7Z3Y7;CON__Q2M2I5;CON__Q7Z3Z0;CON__A2AB72;CON__Q7Z3Y9;CON__O76014	CON__P13645	20;8;2;2;2;1;1;1;1	18;6;0;0;1;0;0;0;0	16;4;0;0;0;0;0;0;0				9	20	18	16	16	15	17	15	19	16	14	13	15	13	17	14	12	11	13	12	15	12	36.4	33.7	33.7	59.51	593	593;570;464;486;525;450;453;468;471	0	323.31	By MS/MS	By MS/MS	By MS/MS	By MS/MS	By MS/MS	By MS/MS	34.2	28.5	31.4	32.2	34.7	27.5
CON__P13646-1	CON__P13646-1	10	1	1				1	10	1	1	4	4	8	9	5	4	0	0	1	1	0	0	0	0	1	1	0	0	15.9	1.5	1.5	49.586	458	458	1	-2	By matching	By matching	By matching	By MS/MS	By matching	By matching	5	5	12.4	15.7	7	5
CON__P13647;CON__P07744;CON__Q5XKE5;CON__Q01546;CON__REFSEQ:XP_932229;CON__Q7RTS7	CON__P13647	18;2;2;2;1;1	11;0;0;0;0;0	3;0;0;0;0;0				6	18	11	3	18	13	14	10	17	12	11	10	9	7	10	7	3	3	2	2	3	2	31.7	22.9	5.9	62.378	590	590;525;535;638;345;529	0	212.39	By MS/MS	By MS/MS	By MS/MS	By MS/MS	By MS/MS	By MS/MS	31.7	27.6	27.8	21.2	29.8	23.4
CON__P15497	CON__P15497	2	2	2				1	2	2	2	2	0	0	0	2	1	2	0	0	0	2	1	2	0	0	0	2	1	6	6	6	30.276	265	265	0	10.99	By MS/MS				By MS/MS	By MS/MS	6	0	0	0	6	3.4
CON__P15636	CON__P15636	6	6	6				1	6	6	6	5	5	6	5	6	6	5	5	6	5	6	6	5	5	6	5	6	6	12.7	12.7	12.7	68.124	653	653	0	323.31	By MS/MS	By MS/MS	By MS/MS	By MS/MS	By MS/MS	By MS/MS	12.6	12.6	12.7	12.6	12.7	12.7
CON__P19013	CON__P19013	3	2	1				1	3	2	1	1	1	3	2	1	1	0	0	2	1	0	0	0	0	1	0	0	0	5.9	4.4	2.4	63.91	594	594	0	19.18	By matching	By matching	By MS/MS	By matching	By matching	By matching	1.5	1.5	5.9	3.5	1.5	1.5
CON__P20930	CON__P20930	16	16	16				1	16	16	16	16	0	1	0	1	0	16	0	1	0	1	0	16	0	1	0	1	0	8.7	8.7	8.7	435.16	4061	4061	0	223.05	By MS/MS		By MS/MS		By matching		8.7	0	0.4	0	0.4	0
CON__P35527	CON__P35527	14	14	14				1	14	14	14	12	12	13	12	12	11	12	12	13	12	12	11	12	12	13	12	12	11	28.1	28.1	28.1	62.129	623	623	0	323.31	By MS/MS	By MS/MS	By MS/MS	By MS/MS	By MS/MS	By MS/MS	25.7	24.4	26.6	26.6	25.7	22
CON__P35908v2;CON__P35908	CON__P35908v2;CON__P35908	14;14	10;10	9;9			;	2	14	10	9	12	11	12	10	13	12	8	8	8	7	9	8	7	7	7	6	8	7	29.1	23.5	21.3	65.432	639	639;645	0	322.46	By MS/MS	By MS/MS	By MS/MS	By MS/MS	By MS/MS	By MS/MS	26.1	22.2	26.1	20.7	27.7	26.1
CON__P48668	CON__P48668	18	1	1				1	18	1	1	17	10	11	11	14	13	1	0	0	0	0	0	1	0	0	0	0	0	34.4	2.7	2.7	60.024	564	564	0	35.57	By MS/MS	By matching	By matching	By matching	By matching	By matching	32.8	21.3	22.5	24.3	25.7	27
CON__P78386	CON__P78386	10	3	3				1	10	3	3	4	0	2	8	5	1	1	0	1	2	0	0	1	0	1	2	0	0	17.4	7.3	7.3	55.802	507	507	0	19.455	By MS/MS		By MS/MS	By MS/MS	By matching	By matching	7.7	0	3.4	15.4	6.9	2.2
CON__Q04695;CON__Q9C075;CON__Q99PS0	CON__Q04695	20;1;1	8;1;1	3;0;0				3	20	8	3	20	11	9	14	14	9	8	3	2	6	4	1	3	1	1	3	2	1	39.4	25.7	9	48.105	432	432;422;422	0	323.31	By MS/MS	By MS/MS	By matching	By MS/MS	By MS/MS	By MS/MS	39.4	21.8	18.3	31.2	25.7	16.2
CON__Q14525	CON__Q14525	9	8	2				1	9	8	2	6	3	6	7	8	2	5	2	5	6	7	1	0	0	0	2	2	0	23.8	22	3	46.213	404	404	0	103.26	By MS/MS	By matching	By MS/MS	By MS/MS	By MS/MS	By matching	15.6	6.4	15.6	14.6	21.8	5.7
CON__Q14532	CON__Q14532	6	1	1				1	6	1	1	5	1	3	6	3	1	1	0	0	1	0	0	1	0	0	1	0	0	13.6	2	2	50.319	448	448	0.002635	6.2156	By MS/MS	By matching	By matching	By MS/MS	By matching	By matching	10.7	1.6	6.2	13.6	6.2	1.6
CON__Q9UE12;CON__Q15323	CON__Q9UE12;CON__Q15323	8;8	3;3	0;0			;	2	8	3	0	5	1	5	6	7	2	1	0	1	3	2	0	0	0	0	0	0	0	22.4	10.6	0	47.237	416	416;416	0	49.254	By MS/MS	By matching	By matching	By MS/MS	By MS/MS	By matching	14.2	1.7	14.2	17.3	22.4	5.5
CON__Q3SX28	CON__Q3SX28	1	1	1				1	1	1	1	1	0	0	0	1	0	1	0	0	0	1	0	1	0	0	0	1	0	4.9	4.9	4.9	33.012	284	284	0	18.877	By MS/MS				By matching		4.9	0	0	0	4.9	0
CON__Q3SZR3	CON__Q3SZR3	1	1	1				1	1	1	1	1	1	0	0	0	0	1	1	0	0	0	0	1	1	0	0	0	0	5.9	5.9	5.9	23.182	202	202	0	9.1735	By MS/MS	By matching					5.9	5.9	0	0	0	0
CON__Q497I4;CON__Q92764	CON__Q497I4;CON__Q92764	5;4	2;2	2;2			;	2	5	2	2	3	1	2	4	3	1	0	0	0	1	1	0	0	0	0	1	1	0	10.5	4	4	50.529	455	455;425	0	12.232	By matching	By matching	By matching	By MS/MS	By MS/MS	By matching	6.6	1.5	4.2	8.4	6.4	1.5
CON__Q5D862	CON__Q5D862	9	9	9				1	9	9	9	7	3	5	2	6	2	7	3	5	2	6	2	7	3	5	2	6	2	9.4	9.4	9.4	248.07	2391	2391	0	65.143	By MS/MS	By MS/MS	By MS/MS	By MS/MS	By MS/MS	By MS/MS	6.2	3.5	4.6	4.6	5.3	1.2
CON__Q5XQN5;CON__P05787	CON__Q5XQN5	11;1	1;1	0;0				2	11	1	0	11	8	10	7	9	8	1	0	0	1	0	0	0	0	0	0	0	0	21.5	1.5	0	62.936	601	601;483	1	-2	By MS/MS	By matching	By matching	By MS/MS	By matching	By matching	21.5	17.3	20	15	18.1	15.6
CON__Q61726	CON__Q61726	8	2	1				1	8	2	1	1	0	1	6	5	0	1	0	0	2	1	0	0	0	0	1	0	0	10.6	3.8	1.9	52.809	479	479	0	14.293	By MS/MS		By matching	By MS/MS	By MS/MS		1.9	0	1.7	8.8	7.1	0
CON__Q61782	CON__Q61782	7	1	1				1	7	1	1	6	3	3	4	4	4	0	0	0	1	0	1	0	0	0	1	0	1	47.3	10.8	10.8	10.662	93	93	0	9.4235	By matching	By matching	By matching	By MS/MS	By matching	By MS/MS	36.6	35.5	35.5	46.2	36.6	46.2
CON__Q6IFX2	CON__Q6IFX2	17	1	0				1	17	1	0	16	11	8	12	13	11	0	0	0	1	0	0	0	0	0	0	0	0	23.2	1.5	0	50.133	452	452	1	-2	By matching	By matching	By matching	By MS/MS	By matching	By matching	21.7	21.2	12.8	22.8	20.4	20.1
CON__Q9NSB2;CON__Q6ISB0	CON__Q9NSB2;CON__Q6ISB0	6;6	5;5	5;5			;	2	6	5	5	6	0	0	2	1	1	5	0	0	1	0	0	5	0	0	1	0	0	13.2	11.3	11.3	64.895	600	600;600	0	82.264	By MS/MS			By matching	By matching	By matching	13.2	0	0	4.2	1.8	1.8
CON__Q6KB66-1;CON__Q0VBK2;REV__P43618;REV__Q12232;P35723	CON__Q6KB66-1	7;2;1;1;1	7;2;1;1;1	7;2;1;1;1				5	7	7	7	4	5	2	6	4	2	4	5	2	6	4	2	4	5	2	6	4	2	20.4	20.4	20.4	50.525	452	452;452;361;587;206	0	70.429	By MS/MS	By MS/MS	By MS/MS	By MS/MS	By MS/MS	By matching	15	12.8	4.2	15.3	11.9	4.2
CON__Q6NT21;CON__P78385	CON__Q6NT21;CON__P78385	10;9	10;9	0;0			;	2	10	10	0	3	0	1	6	8	1	3	0	1	6	8	1	0	0	0	0	0	0	13.6	13.6	0	54.195	493	493;493	0	85.662	By MS/MS		By matching	By MS/MS	By MS/MS	By matching	3.9	0	1.6	10.1	10.3	2.2
CON__Q8N1N4-2;CON__Q7RTT2	CON__Q8N1N4-2;CON__Q7RTT2	9;9	8;8	7;7			;	2	9	8	7	6	7	6	5	7	5	5	7	5	5	6	4	4	6	5	5	6	3	18.2	16.7	14.6	56.964	521	521;521	0	94.062	By MS/MS	By MS/MS	By MS/MS	By MS/MS	By MS/MS	By MS/MS	11.5	15	11.7	10.6	14.6	10.4
CON__Q7Z3Y8	CON__Q7Z3Y8	3	2	2				1	3	2	2	3	1	1	1	2	1	2	0	0	0	1	0	2	0	0	0	1	0	8.5	6.5	6.5	49.823	459	459	0	52.858	By MS/MS	By matching	By matching	By matching	By matching	By matching	8.5	2	2	2	3.9	2
CON__Q7Z794;CON__Q6IFZ6	CON__Q7Z794	5;2	4;1	4;1				2	5	4	4	2	4	1	2	3	3	1	3	1	2	3	2	1	3	1	2	3	2	9.2	7.3	7.3	61.802	578	578;572	0	29.98	By matching	By MS/MS	By matching	By MS/MS	By MS/MS	By MS/MS	3.5	7.6	1.7	3.6	5.4	5.5
CON__Q86YZ3	CON__Q86YZ3	20	20	20				1	20	20	20	6	18	6	18	6	4	6	18	6	18	6	4	6	18	6	18	6	4	20.4	20.4	20.4	282.39	2850	2850	0	323.31	By MS/MS	By MS/MS	By MS/MS	By MS/MS	By MS/MS	By MS/MS	5.1	19.4	5.1	19.4	5.1	4
CON__REFSEQ:XP_986630	CON__REFSEQ:XP_986630	5	2	2				1	5	2	2	3	1	3	5	5	1	0	0	0	2	2	0	0	0	0	2	2	0	9	2.5	2.5	53.728	476	476	0	23.305	By matching	By matching	By matching	By MS/MS	By MS/MS	By matching	6.5	1.5	6.5	9	9	1.5
CON__Streptavidin	CON__Streptavidin	1	1	1				1	1	1	1	1	1	1	1	1	1	1	1	1	1	1	1	1	1	1	1	1	1	11.9	11.9	11.9	16.622	160	160	0	323.31	By MS/MS	By MS/MS	By MS/MS	By MS/MS	By MS/MS	By MS/MS	11.9	11.9	11.9	11.9	11.9	11.9
P05755;O13516	P05755;O13516	4;4	4;4	4;4	40S ribosomal protein S9-B;40S ribosomal protein S9-A	RPS9B;RPS9A	sp|P05755|RS9B_YEAST 40S ribosomal protein S9-B OS=Saccharomyces cerevisiae (strain ATCC 204508 / S288c) GN=RPS9B PE=1 SV=4;sp|O13516|RS9A_YEAST 40S ribosomal protein S9-A OS=Saccharomyces cerevisiae (strain ATCC 204508 / S288c) GN=RPS9A PE=1 SV=3	2	4	4	4	2	4	1	4	3	3	2	4	1	4	3	3	2	4	1	4	3	3	21	21	21	22.298	195	195;197	0	26.821	By MS/MS	By MS/MS	By MS/MS	By MS/MS	By MS/MS	By MS/MS	8.2	21	3.6	21	15.4	15.4
P05745;O14455	P05745;O14455	2;2	2;2	2;2	60S ribosomal protein L36-A;60S ribosomal protein L36-B	RPL36A;RPL36B	sp|P05745|RL36A_YEAST 60S ribosomal protein L36-A OS=Saccharomyces cerevisiae (strain ATCC 204508 / S288c) GN=RPL36A PE=1 SV=3;sp|O14455|RL36B_YEAST 60S ribosomal protein L36-B OS=Saccharomyces cerevisiae (strain ATCC 204508 / S288c) GN=RPL36B PE=1 SV=3	2	2	2	2	2	2	0	2	2	1	2	2	0	2	2	1	2	2	0	2	2	1	22	22	22	11.124	100	100;100	0	38.629	By MS/MS	By MS/MS		By MS/MS	By MS/MS	By matching	22	22	0	22	22	12
O74700	O74700	1	1	1	Mitochondrial import inner membrane translocase subunit TIM9	TIM9	sp|O74700|TIM9_YEAST Mitochondrial import inner membrane translocase subunit TIM9 OS=Saccharomyces cerevisiae (strain ATCC 204508 / S288c) GN=TIM9 PE=1 SV=1	1	1	1	1	0	1	0	0	1	1	0	1	0	0	1	1	0	1	0	0	1	1	16.1	16.1	16.1	10.202	87	87	0	18.855		By matching			By MS/MS	By MS/MS	0	16.1	0	0	16.1	16.1
P00330;P00331;P38113	P00330;P00331	3;2;1	3;2;1	3;2;1	Alcohol dehydrogenase 1;Alcohol dehydrogenase 2	ADH1;ADH2	sp|P00330|ADH1_YEAST Alcohol dehydrogenase 1 OS=Saccharomyces cerevisiae (strain ATCC 204508 / S288c) GN=ADH1 PE=1 SV=5;sp|P00331|ADH2_YEAST Alcohol dehydrogenase 2 OS=Saccharomyces cerevisiae (strain ATCC 204508 / S288c) GN=ADH2 PE=1 SV=3	3	3	3	3	2	3	3	3	3	3	2	3	3	3	3	3	2	3	3	3	3	3	12.6	12.6	12.6	36.849	348	348;348;351	0	323.31	By MS/MS	By MS/MS	By MS/MS	By MS/MS	By MS/MS	By MS/MS	9.2	12.6	12.6	12.6	12.6	12.6
P00359;P00358	P00359;P00358	5;4	5;4	2;2	Glyceraldehyde-3-phosphate dehydrogenase 3;Glyceraldehyde-3-phosphate dehydrogenase 2	TDH3;TDH2	sp|P00359|G3P3_YEAST Glyceraldehyde-3-phosphate dehydrogenase 3 OS=Saccharomyces cerevisiae (strain ATCC 204508 / S288c) GN=TDH3 PE=1 SV=3;sp|P00358|G3P2_YEAST Glyceraldehyde-3-phosphate dehydrogenase 2 OS=Saccharomyces cerevisiae (strain ATCC 204508 / S28	2	5	5	2	4	5	4	4	3	3	4	5	4	4	3	3	2	2	2	2	2	2	13	13	6.6	35.746	332	332;332	0	120.92	By MS/MS	By MS/MS	By MS/MS	By MS/MS	By MS/MS	By MS/MS	10.8	13	10.8	10.8	8.7	8.7
P00360	P00360	4	1	1	Glyceraldehyde-3-phosphate dehydrogenase 1	TDH1	sp|P00360|G3P1_YEAST Glyceraldehyde-3-phosphate dehydrogenase 1 OS=Saccharomyces cerevisiae (strain ATCC 204508 / S288c) GN=TDH1 PE=1 SV=3	1	4	1	1	3	4	3	3	2	2	1	1	1	1	1	1	1	1	1	1	1	1	10.5	4.2	4.2	35.75	332	332	0	18.315	By MS/MS	By MS/MS	By matching	By MS/MS	By MS/MS	By matching	8.4	10.5	8.4	8.4	6.3	6.3
P00431	P00431	2	2	2	Cytochrome c peroxidase, mitochondrial	CCP1	sp|P00431|CCPR_YEAST Cytochrome c peroxidase, mitochondrial OS=Saccharomyces cerevisiae (strain ATCC 204508 / S288c) GN=CCP1 PE=1 SV=2	1	2	2	2	1	0	1	1	2	2	1	0	1	1	2	2	1	0	1	1	2	2	8.9	8.9	8.9	40.352	361	361	0	40.997	By matching		By matching	By MS/MS	By MS/MS	By MS/MS	3.6	0	3.6	3.6	8.9	8.9
P00445	P00445	3	3	3	Superoxide dismutase [Cu-Zn]	SOD1	sp|P00445|SODC_YEAST Superoxide dismutase [Cu-Zn] OS=Saccharomyces cerevisiae (strain ATCC 204508 / S288c) GN=SOD1 PE=1 SV=2	1	3	3	3	1	3	1	3	1	1	1	3	1	3	1	1	1	3	1	3	1	1	29.2	29.2	29.2	15.854	154	154	0	82.983	By MS/MS	By MS/MS	By matching	By MS/MS	By MS/MS	By MS/MS	6.5	29.2	6.5	29.2	6.5	6.5
P00498	P00498	1	1	1	ATP phosphoribosyltransferase	HIS1	sp|P00498|HIS1_YEAST ATP phosphoribosyltransferase OS=Saccharomyces cerevisiae (strain ATCC 204508 / S288c) GN=HIS1 PE=1 SV=1	1	1	1	1	1	1	0	0	0	1	1	1	0	0	0	1	1	1	0	0	0	1	3.4	3.4	3.4	32.266	297	297	0	6.6121	By matching	By matching				By MS/MS	3.4	3.4	0	0	0	3.4
P00549	P00549	9	9	9	Pyruvate kinase 1	CDC19	sp|P00549|KPYK1_YEAST Pyruvate kinase 1 OS=Saccharomyces cerevisiae (strain ATCC 204508 / S288c) GN=CDC19 PE=1 SV=2	1	9	9	9	7	8	7	6	7	7	7	8	7	6	7	7	7	8	7	6	7	7	17.8	17.8	17.8	54.544	500	500	0	122.85	By MS/MS	By MS/MS	By MS/MS	By MS/MS	By MS/MS	By MS/MS	14.8	16.6	14.8	13.6	14.8	14.8
P00560	P00560	6	6	6	Phosphoglycerate kinase	PGK1	sp|P00560|PGK_YEAST Phosphoglycerate kinase OS=Saccharomyces cerevisiae (strain ATCC 204508 / S288c) GN=PGK1 PE=1 SV=2	1	6	6	6	6	6	5	4	6	4	6	6	5	4	6	4	6	6	5	4	6	4	19.5	19.5	19.5	44.738	416	416	0	91.079	By MS/MS	By MS/MS	By MS/MS	By MS/MS	By MS/MS	By MS/MS	19.5	19.5	14.7	12.7	19.5	12.7
P00817	P00817	1	1	1	Inorganic pyrophosphatase	IPP1	sp|P00817|IPYR_YEAST Inorganic pyrophosphatase OS=Saccharomyces cerevisiae (strain ATCC 204508 / S288c) GN=IPP1 PE=1 SV=4	1	1	1	1	1	1	1	1	1	1	1	1	1	1	1	1	1	1	1	1	1	1	4.5	4.5	4.5	32.299	287	287	0	20.408	By MS/MS	By MS/MS	By MS/MS	By MS/MS	By MS/MS	By MS/MS	4.5	4.5	4.5	4.5	4.5	4.5
P00830	P00830	6	6	6	ATP synthase subunit beta, mitochondrial	ATP2	sp|P00830|ATPB_YEAST ATP synthase subunit beta, mitochondrial OS=Saccharomyces cerevisiae (strain ATCC 204508 / S288c) GN=ATP2 PE=1 SV=2	1	6	6	6	4	5	3	4	4	4	4	5	3	4	4	4	4	5	3	4	4	4	16.2	16.2	16.2	54.793	511	511	0	85.942	By MS/MS	By MS/MS	By matching	By MS/MS	By MS/MS	By MS/MS	11.9	14.3	7.8	10.2	9.8	9.8
P00924	P00924	4	1	1	Enolase 1	ENO1	sp|P00924|ENO1_YEAST Enolase 1 OS=Saccharomyces cerevisiae (strain ATCC 204508 / S288c) GN=ENO1 PE=1 SV=3	1	4	1	1	3	3	2	3	4	3	0	0	0	0	1	0	0	0	0	0	1	0	11	1.6	1.6	46.816	437	437	0	9.7866	By matching	By matching	By matching	By matching	By MS/MS	By matching	9.4	9.4	8	9.4	11	9.4
P00925	P00925	7	7	4	Enolase 2	ENO2	sp|P00925|ENO2_YEAST Enolase 2 OS=Saccharomyces cerevisiae (strain ATCC 204508 / S288c) GN=ENO2 PE=1 SV=2	1	7	7	4	6	7	4	6	7	6	6	7	4	6	7	6	3	4	2	3	4	3	22.4	22.4	13	46.914	437	437	0	253.92	By MS/MS	By MS/MS	By MS/MS	By MS/MS	By MS/MS	By MS/MS	20.8	22.4	15.6	20.8	22.4	20.8
P00927	P00927	1	1	1	Threonine dehydratase, mitochondrial	ILV1	sp|P00927|THDH_YEAST Threonine dehydratase, mitochondrial OS=Saccharomyces cerevisiae (strain ATCC 204508 / S288c) GN=ILV1 PE=1 SV=2	1	1	1	1	0	1	0	1	0	0	0	1	0	1	0	0	0	1	0	1	0	0	2.4	2.4	2.4	63.83	576	576	0.0025974	6.1436		By MS/MS		By matching			0	2.4	0	2.4	0	0
P00931	P00931	1	1	1	Tryptophan synthase	TRP5	sp|P00931|TRP_YEAST Tryptophan synthase OS=Saccharomyces cerevisiae (strain ATCC 204508 / S288c) GN=TRP5 PE=1 SV=1	1	1	1	1	0	1	0	1	1	1	0	1	0	1	1	1	0	1	0	1	1	1	1.7	1.7	1.7	76.625	707	707	0	11.674		By matching		By MS/MS	By MS/MS	By MS/MS	0	1.7	0	1.7	1.7	1.7
P00942	P00942	4	4	4	Triosephosphate isomerase	TPI1	sp|P00942|TPIS_YEAST Triosephosphate isomerase OS=Saccharomyces cerevisiae (strain ATCC 204508 / S288c) GN=TPI1 PE=1 SV=2	1	4	4	4	2	4	1	4	2	3	2	4	1	4	2	3	2	4	1	4	2	3	24.2	24.2	24.2	26.795	248	248	0	145.12	By MS/MS	By MS/MS	By matching	By MS/MS	By MS/MS	By MS/MS	16.5	24.2	13.7	24.2	16.5	20.2
P00950	P00950	3	3	3	Phosphoglycerate mutase 1	GPM1	sp|P00950|PMG1_YEAST Phosphoglycerate mutase 1 OS=Saccharomyces cerevisiae (strain ATCC 204508 / S288c) GN=GPM1 PE=1 SV=3	1	3	3	3	3	2	2	2	3	3	3	2	2	2	3	3	3	2	2	2	3	3	15.4	15.4	15.4	27.608	247	247	0	58.527	By MS/MS	By MS/MS	By MS/MS	By MS/MS	By MS/MS	By MS/MS	15.4	10.5	10.5	10.5	15.4	15.4
P00958	P00958	2	2	2	Methionine--tRNA ligase, cytoplasmic	MES1	sp|P00958|SYMC_YEAST Methionine--tRNA ligase, cytoplasmic OS=Saccharomyces cerevisiae (strain ATCC 204508 / S288c) GN=MES1 PE=1 SV=4	1	2	2	2	2	2	0	2	2	0	2	2	0	2	2	0	2	2	0	2	2	0	2.7	2.7	2.7	85.677	751	751	0	11.309	By matching	By MS/MS		By matching	By matching		2.7	2.7	0	2.7	2.7	0
P01119	P01119	1	1	1	Ras-like protein 1	RAS1	sp|P01119|RAS1_YEAST Ras-like protein 1 OS=Saccharomyces cerevisiae (strain ATCC 204508 / S288c) GN=RAS1 PE=1 SV=2	1	1	1	1	0	0	0	0	0	1	0	0	0	0	0	1	0	0	0	0	0	1	4.5	4.5	4.5	34.346	309	309	0	10.6						By MS/MS	0	0	0	0	0	4.5
P01120	P01120	2	2	2	Ras-like protein 2	RAS2	sp|P01120|RAS2_YEAST Ras-like protein 2 OS=Saccharomyces cerevisiae (strain ATCC 204508 / S288c) GN=RAS2 PE=1 SV=4	1	2	2	2	1	1	1	0	2	2	1	1	1	0	2	2	1	1	1	0	2	2	8.1	8.1	8.1	34.705	322	322	0	13.353	By MS/MS	By matching	By matching		By MS/MS	By MS/MS	4.3	4.3	3.7	0	8.1	8.1
P01123	P01123	1	1	1	GTP-binding protein YPT1	YPT1	sp|P01123|YPT1_YEAST GTP-binding protein YPT1 OS=Saccharomyces cerevisiae (strain ATCC 204508 / S288c) GN=YPT1 PE=1 SV=2	1	1	1	1	0	1	0	0	1	1	0	1	0	0	1	1	0	1	0	0	1	1	3.9	3.9	3.9	23.214	206	206	0	6.6335		By MS/MS			By MS/MS	By matching	0	3.9	0	0	3.9	3.9
P02294;P02293	P02294;P02293	1;1	1;1	1;1	Histone H2B.2;Histone H2B.1	HTB2;HTB1	sp|P02294|H2B2_YEAST Histone H2B.2 OS=Saccharomyces cerevisiae (strain ATCC 204508 / S288c) GN=HTB2 PE=1 SV=2;sp|P02293|H2B1_YEAST Histone H2B.1 OS=Saccharomyces cerevisiae (strain ATCC 204508 / S288c) GN=HTB1 PE=1 SV=2	2	1	1	1	1	1	1	0	1	0	1	1	1	0	1	0	1	1	1	0	1	0	11.5	11.5	11.5	14.237	131	131;131	0	25.916	By matching	By MS/MS	By matching		By matching		11.5	11.5	11.5	0	11.5	0
P02309	P02309	3	3	3	Histone H4	HHF1	sp|P02309|H4_YEAST Histone H4 OS=Saccharomyces cerevisiae (strain ATCC 204508 / S288c) GN=HHF1 PE=1 SV=2	1	3	3	3	2	3	0	1	3	1	2	3	0	1	3	1	2	3	0	1	3	1	24.3	24.3	24.3	11.368	103	103	0	20.943	By MS/MS	By MS/MS		By matching	By MS/MS	By MS/MS	17.5	24.3	0	7.8	24.3	7.8
P02400	P02400	1	1	1	60S acidic ribosomal protein P2-beta	RPP2B	sp|P02400|RLA4_YEAST 60S acidic ribosomal protein P2-beta OS=Saccharomyces cerevisiae (strain ATCC 204508 / S288c) GN=RPP2B PE=1 SV=2	1	1	1	1	1	1	1	1	1	1	1	1	1	1	1	1	1	1	1	1	1	1	12.7	12.7	12.7	11.05	110	110	0	52.966	By MS/MS	By MS/MS	By MS/MS	By MS/MS	By MS/MS	By MS/MS	12.7	12.7	12.7	12.7	12.7	12.7
P02406	P02406	1	1	1	60S ribosomal protein L28	RPL28	sp|P02406|RL28_YEAST 60S ribosomal protein L28 OS=Saccharomyces cerevisiae (strain ATCC 204508 / S288c) GN=RPL28 PE=1 SV=3	1	1	1	1	0	1	0	0	0	0	0	1	0	0	0	0	0	1	0	0	0	0	6.7	6.7	6.7	16.721	149	149	0	9.1227		By MS/MS					0	6.7	0	0	0	0
P14127;P02407	P14127;P02407	3;3	3;3	3;3	40S ribosomal protein S17-B;40S ribosomal protein S17-A	RPS17B;RPS17A	sp|P14127|RS17B_YEAST 40S ribosomal protein S17-B OS=Saccharomyces cerevisiae (strain ATCC 204508 / S288c) GN=RPS17B PE=1 SV=1;sp|P02407|RS17A_YEAST 40S ribosomal protein S17-A OS=Saccharomyces cerevisiae (strain ATCC 204508 / S288c) GN=RPS17A PE=1 SV=1	2	3	3	3	1	3	1	2	2	2	1	3	1	2	2	2	1	3	1	2	2	2	23.5	23.5	23.5	15.803	136	136;136	0	38.642	By MS/MS	By MS/MS	By MS/MS	By MS/MS	By MS/MS	By MS/MS	8.8	23.5	8.8	19.1	19.1	19.1
P02557	P02557	2	2	2	Tubulin beta chain	TUB2	sp|P02557|TBB_YEAST Tubulin beta chain OS=Saccharomyces cerevisiae (strain ATCC 204508 / S288c) GN=TUB2 PE=1 SV=2	1	2	2	2	1	2	0	0	1	1	1	2	0	0	1	1	1	2	0	0	1	1	4.4	4.4	4.4	50.922	457	457	0	19.879	By MS/MS	By MS/MS			By MS/MS	By MS/MS	2.2	4.4	0	0	2.2	2.2
P02829	P02829	8	1	1	ATP-dependent molecular chaperone HSP82	HSP82	sp|P02829|HSP82_YEAST ATP-dependent molecular chaperone HSP82 OS=Saccharomyces cerevisiae (strain ATCC 204508 / S288c) GN=HSP82 PE=1 SV=1	1	8	1	1	7	8	4	5	7	6	0	1	0	0	1	1	0	1	0	0	1	1	14.7	3.2	3.2	81.405	709	709	1	-2	By matching	By MS/MS	By matching	By matching	By MS/MS	By matching	11.4	14.7	6.2	8.2	13.4	11.6
P02992	P02992	2	2	2	Elongation factor Tu, mitochondrial	TUF1	sp|P02992|EFTU_YEAST Elongation factor Tu, mitochondrial OS=Saccharomyces cerevisiae (strain ATCC 204508 / S288c) GN=TUF1 PE=1 SV=1	1	2	2	2	2	1	0	0	1	0	2	1	0	0	1	0	2	1	0	0	1	0	5.3	5.3	5.3	47.972	437	437	0	11.972	By MS/MS	By MS/MS			By MS/MS		5.3	3.7	0	0	1.6	0
P02994	P02994	4	4	4	Elongation factor 1-alpha	TEF1	sp|P02994|EF1A_YEAST Elongation factor 1-alpha OS=Saccharomyces cerevisiae (strain ATCC 204508 / S288c) GN=TEF1 PE=1 SV=1	1	4	4	4	4	4	4	3	3	4	4	4	4	3	3	4	4	4	4	3	3	4	10.9	10.9	10.9	50.032	458	458	0	132.89	By MS/MS	By MS/MS	By MS/MS	By MS/MS	By MS/MS	By MS/MS	10.9	10.9	10.9	7.6	7.6	10.9
P04037	P04037	3	3	3	Cytochrome c oxidase subunit 4, mitochondrial	COX4	sp|P04037|COX4_YEAST Cytochrome c oxidase subunit 4, mitochondrial OS=Saccharomyces cerevisiae (strain ATCC 204508 / S288c) GN=COX4 PE=1 SV=1	1	3	3	3	0	0	1	1	3	3	0	0	1	1	3	3	0	0	1	1	3	3	23.2	23.2	23.2	17.142	155	155	0	33.216			By matching	By matching	By MS/MS	By MS/MS	0	0	5.2	7.7	23.2	23.2
P04147	P04147	2	2	2	Polyadenylate-binding protein, cytoplasmic and nuclear	PAB1	sp|P04147|PABP_YEAST Polyadenylate-binding protein, cytoplasmic and nuclear OS=Saccharomyces cerevisiae (strain ATCC 204508 / S288c) GN=PAB1 PE=1 SV=4	1	2	2	2	2	1	0	0	1	1	2	1	0	0	1	1	2	1	0	0	1	1	3.3	3.3	3.3	64.343	577	577	0	13.256	By MS/MS	By MS/MS			By MS/MS	By matching	3.3	1.6	0	0	1.6	1.6
P04456	P04456	1	1	1	60S ribosomal protein L25	RPL25	sp|P04456|RL25_YEAST 60S ribosomal protein L25 OS=Saccharomyces cerevisiae (strain ATCC 204508 / S288c) GN=RPL25 PE=1 SV=4	1	1	1	1	0	1	1	1	1	1	0	1	1	1	1	1	0	1	1	1	1	1	9.2	9.2	9.2	15.757	142	142	0	23.202		By MS/MS	By MS/MS	By MS/MS	By MS/MS	By MS/MS	0	9.2	9.2	9.2	9.2	9.2
P04801	P04801	6	6	6	Threonine--tRNA ligase, cytoplasmic	THS1	sp|P04801|SYTC_YEAST Threonine--tRNA ligase, cytoplasmic OS=Saccharomyces cerevisiae (strain ATCC 204508 / S288c) GN=THS1 PE=1 SV=2	1	6	6	6	3	5	0	3	5	3	3	5	0	3	5	3	3	5	0	3	5	3	8.2	8.2	8.2	84.519	734	734	0	45.649	By MS/MS	By MS/MS		By matching	By MS/MS	By MS/MS	4.4	6.7	0	4.1	7.1	4.4
P04802	P04802	6	6	6	Aspartate--tRNA ligase, cytoplasmic	DPS1	sp|P04802|SYDC_YEAST Aspartate--tRNA ligase, cytoplasmic OS=Saccharomyces cerevisiae (strain ATCC 204508 / S288c) GN=DPS1 PE=1 SV=3	1	6	6	6	4	6	0	3	4	2	4	6	0	3	4	2	4	6	0	3	4	2	10.1	10.1	10.1	63.515	557	557	0	46.859	By MS/MS	By MS/MS		By MS/MS	By MS/MS	By MS/MS	7	10.1	0	4.8	6.6	3.1
P04806	P04806	1	1	1	Hexokinase-1	HXK1	sp|P04806|HXKA_YEAST Hexokinase-1 OS=Saccharomyces cerevisiae (strain ATCC 204508 / S288c) GN=HXK1 PE=1 SV=2	1	1	1	1	1	1	1	1	0	1	1	1	1	1	0	1	1	1	1	1	0	1	2.5	2.5	2.5	53.738	485	485	0	11.495	By MS/MS	By MS/MS	By matching	By MS/MS		By MS/MS	2.5	2.5	2.5	2.5	0	2.5
P04807	P04807	5	5	5	Hexokinase-2	HXK2	sp|P04807|HXKB_YEAST Hexokinase-2 OS=Saccharomyces cerevisiae (strain ATCC 204508 / S288c) GN=HXK2 PE=1 SV=4	1	5	5	5	4	4	2	2	4	5	4	4	2	2	4	5	4	4	2	2	4	5	12.3	12.3	12.3	53.942	486	486	0	90.606	By MS/MS	By MS/MS	By MS/MS	By MS/MS	By MS/MS	By MS/MS	9.1	9.7	5.1	4.7	9.1	12.3
P04840	P04840	1	1	1	Mitochondrial outer membrane protein porin 1	POR1	sp|P04840|VDAC1_YEAST Mitochondrial outer membrane protein porin 1 OS=Saccharomyces cerevisiae (strain ATCC 204508 / S288c) GN=POR1 PE=1 SV=4	1	1	1	1	1	1	1	1	1	1	1	1	1	1	1	1	1	1	1	1	1	1	4.6	4.6	4.6	30.428	283	283	0	18.049	By MS/MS	By MS/MS	By matching	By MS/MS	By MS/MS	By MS/MS	4.6	4.6	4.6	4.6	4.6	4.6
P04912;P04911	P04912;P04911	2;2	1;1	1;1	Histone H2A.2;Histone H2A.1	HTA2;HTA1	sp|P04912|H2A2_YEAST Histone H2A.2 OS=Saccharomyces cerevisiae (strain ATCC 204508 / S288c) GN=HTA2 PE=1 SV=2;sp|P04911|H2A1_YEAST Histone H2A.1 OS=Saccharomyces cerevisiae (strain ATCC 204508 / S288c) GN=HTA1 PE=1 SV=2	2	2	1	1	2	2	0	2	2	2	1	1	0	1	1	1	1	1	0	1	1	1	12.1	6.8	6.8	13.989	132	132;132	0	6.8753	By matching	By MS/MS		By MS/MS	By MS/MS	By MS/MS	12.1	12.1	0	12.1	12.1	12.1
P05030;P19657	P05030;P19657	9;5	9;5	9;5	Plasma membrane ATPase 1;Plasma membrane ATPase 2	PMA1;PMA2	sp|P05030|PMA1_YEAST Plasma membrane ATPase 1 OS=Saccharomyces cerevisiae (strain ATCC 204508 / S288c) GN=PMA1 PE=1 SV=2;sp|P19657|PMA2_YEAST Plasma membrane ATPase 2 OS=Saccharomyces cerevisiae (strain ATCC 204508 / S288c) GN=PMA2 PE=1 SV=3	2	9	9	9	8	9	3	7	7	5	8	9	3	7	7	5	8	9	3	7	7	5	12.9	12.9	12.9	99.618	918	918;947	0	198.22	By MS/MS	By MS/MS	By MS/MS	By MS/MS	By MS/MS	By MS/MS	10.9	12.9	5.3	9.5	10.9	5.9
P05317	P05317	3	3	3	60S acidic ribosomal protein P0	RPP0	sp|P05317|RLA0_YEAST 60S acidic ribosomal protein P0 OS=Saccharomyces cerevisiae (strain ATCC 204508 / S288c) GN=RPP0 PE=1 SV=2	1	3	3	3	3	3	1	3	3	2	3	3	1	3	3	2	3	3	1	3	3	2	17	17	17	33.717	312	312	0	123.76	By MS/MS	By MS/MS	By MS/MS	By MS/MS	By MS/MS	By MS/MS	17	17	6.1	17	17	9.9
P05694	P05694	7	7	7	5-methyltetrahydropteroyltriglutamate--homocysteine methyltransferase	MET6	sp|P05694|METE_YEAST 5-methyltetrahydropteroyltriglutamate--homocysteine methyltransferase OS=Saccharomyces cerevisiae (strain ATCC 204508 / S288c) GN=MET6 PE=1 SV=4	1	7	7	7	6	7	4	7	6	7	6	7	4	7	6	7	6	7	4	7	6	7	11.3	11.3	11.3	85.859	767	767	0	89.982	By MS/MS	By MS/MS	By MS/MS	By MS/MS	By MS/MS	By MS/MS	9.8	11.3	7	11.3	9.9	11.3
P05737;Q12213	P05737;Q12213	4;3	4;3	4;3	60S ribosomal protein L7-A;60S ribosomal protein L7-B	RPL7A;RPL7B	sp|P05737|RL7A_YEAST 60S ribosomal protein L7-A OS=Saccharomyces cerevisiae (strain ATCC 204508 / S288c) GN=RPL7A PE=1 SV=3;sp|Q12213|RL7B_YEAST 60S ribosomal protein L7-B OS=Saccharomyces cerevisiae (strain ATCC 204508 / S288c) GN=RPL7B PE=1 SV=3	2	4	4	4	2	4	2	4	2	2	2	4	2	4	2	2	2	4	2	4	2	2	18.4	18.4	18.4	27.638	244	244;244	0	68.684	By MS/MS	By MS/MS	By MS/MS	By MS/MS	By MS/MS	By MS/MS	11.9	18.4	11.9	18.4	11.9	11.9
Q02326;P05739	Q02326;P05739	1;1	1;1	1;1	60S ribosomal protein L6-A;60S ribosomal protein L6-B	RPL6A;RPL6B	sp|Q02326|RL6A_YEAST 60S ribosomal protein L6-A OS=Saccharomyces cerevisiae (strain ATCC 204508 / S288c) GN=RPL6A PE=1 SV=2;sp|P05739|RL6B_YEAST 60S ribosomal protein L6-B OS=Saccharomyces cerevisiae (strain ATCC 204508 / S288c) GN=RPL6B PE=1 SV=4	2	1	1	1	0	1	0	1	1	0	0	1	0	1	1	0	0	1	0	1	1	0	8.5	8.5	8.5	19.961	176	176;176	0	6.5793		By MS/MS		By matching	By MS/MS		0	8.5	0	8.5	8.5	0
P05740	P05740	2	1	1	60S ribosomal protein L17-A	RPL17A	sp|P05740|RL17A_YEAST 60S ribosomal protein L17-A OS=Saccharomyces cerevisiae (strain ATCC 204508 / S288c) GN=RPL17A PE=1 SV=4	1	2	1	1	1	1	2	1	0	1	0	1	1	1	0	0	0	1	1	1	0	0	9.2	5.4	5.4	20.549	184	184	0	13.23	By matching	By MS/MS	By MS/MS	By MS/MS		By matching	3.8	5.4	9.2	5.4	0	3.8
P05743;P53221	P05743;P53221	4;3	4;3	4;3	60S ribosomal protein L26-A;60S ribosomal protein L26-B	RPL26A;RPL26B	sp|P05743|RL26A_YEAST 60S ribosomal protein L26-A OS=Saccharomyces cerevisiae (strain ATCC 204508 / S288c) GN=RPL26A PE=1 SV=3;sp|P53221|RL26B_YEAST 60S ribosomal protein L26-B OS=Saccharomyces cerevisiae (strain ATCC 204508 / S288c) GN=RPL26B PE=1 SV=2	2	4	4	4	3	3	0	1	4	3	3	3	0	1	4	3	3	3	0	1	4	3	22	22	22	14.234	127	127;127	0	26.046	By MS/MS	By MS/MS		By MS/MS	By MS/MS	By MS/MS	21.3	21.3	0	6.3	22	14.2
P41056;P05744	P41056;P05744	3;3	3;3	3;3	60S ribosomal protein L33-B;60S ribosomal protein L33-A	RPL33B;RPL33A	sp|P41056|RL33B_YEAST 60S ribosomal protein L33-B OS=Saccharomyces cerevisiae (strain ATCC 204508 / S288c) GN=RPL33B PE=1 SV=2;sp|P05744|RL33A_YEAST 60S ribosomal protein L33-A OS=Saccharomyces cerevisiae (strain ATCC 204508 / S288c) GN=RPL33A PE=1 SV=3	2	3	3	3	1	3	0	3	0	0	1	3	0	3	0	0	1	3	0	3	0	0	19.6	19.6	19.6	12.168	107	107;107	0	17.319	By MS/MS	By MS/MS		By MS/MS			5.6	19.6	0	19.6	0	0
P05748	P05748	3	3	1	60S ribosomal protein L15-A	RPL15A	sp|P05748|RL15A_YEAST 60S ribosomal protein L15-A OS=Saccharomyces cerevisiae (strain ATCC 204508 / S288c) GN=RPL15A PE=1 SV=3	1	3	3	1	2	3	2	1	2	2	2	3	2	1	2	2	1	1	1	0	1	1	10.8	10.8	3.4	24.422	204	204	0	31.141	By MS/MS	By MS/MS	By MS/MS	By MS/MS	By MS/MS	By MS/MS	6.9	10.8	6.9	3.4	6.9	6.9
P05750	P05750	6	6	6	40S ribosomal protein S3	RPS3	sp|P05750|RS3_YEAST 40S ribosomal protein S3 OS=Saccharomyces cerevisiae (strain ATCC 204508 / S288c) GN=RPS3 PE=1 SV=5	1	6	6	6	4	6	4	6	6	5	4	6	4	6	6	5	4	6	4	6	6	5	37.1	37.1	37.1	26.502	240	240	0	151.79	By MS/MS	By MS/MS	By MS/MS	By MS/MS	By MS/MS	By MS/MS	28.3	37.1	24.6	37.1	37.1	30
P05756	P05756	4	4	4	40S ribosomal protein S13	RPS13	sp|P05756|RS13_YEAST 40S ribosomal protein S13 OS=Saccharomyces cerevisiae (strain ATCC 204508 / S288c) GN=RPS13 PE=1 SV=3	1	4	4	4	3	4	1	4	3	2	3	4	1	4	3	2	3	4	1	4	3	2	25.8	25.8	25.8	17.029	151	151	0	38.279	By MS/MS	By MS/MS	By matching	By MS/MS	By MS/MS	By MS/MS	19.9	25.8	4.6	25.8	19.9	12.6
P0CH09;P0CH08;P05759;P0CG63	P0CH09;P0CH08;P05759;P0CG63	2;2;2;2	2;2;2;2	2;2;2;2	Ubiquitin-60S ribosomal protein L40;Ubiquitin;60S ribosomal protein L40;Ubiquitin-40S ribosomal protein S31;Ubiquitin;40S ribosomal protein S31;Polyubiquitin;Ubiquitin	RPL40B;RPL40A;RPS31;UBI4	sp|P0CH09|RL402_YEAST Ubiquitin-60S ribosomal protein L40 OS=Saccharomyces cerevisiae (strain ATCC 204508 / S288c) GN=RPL40B PE=1 SV=1;sp|P0CH08|RL401_YEAST Ubiquitin-60S ribosomal protein L40 OS=Saccharomyces cerevisiae (strain ATCC 204508 / S288c) GN=RPL	4	2	2	2	2	2	2	2	1	1	2	2	2	2	1	1	2	2	2	2	1	1	14.1	14.1	14.1	14.554	128	128;128;152;381	0	16.886	By MS/MS	By MS/MS	By MS/MS	By MS/MS	By MS/MS	By MS/MS	14.1	14.1	14.1	14.1	7	7
P06105	P06105	5	5	5	Protein SCP160	SCP160	sp|P06105|SC160_YEAST Protein SCP160 OS=Saccharomyces cerevisiae (strain ATCC 204508 / S288c) GN=SCP160 PE=1 SV=3	1	5	5	5	0	4	1	1	1	1	0	4	1	1	1	1	0	4	1	1	1	1	4.8	4.8	4.8	134.81	1222	1222	0	47.896		By MS/MS	By MS/MS	By matching	By matching	By matching	0	3.6	1.2	0.9	0.7	0.7
P06168	P06168	5	5	5	Ketol-acid reductoisomerase, mitochondrial	ILV5	sp|P06168|ILV5_YEAST Ketol-acid reductoisomerase, mitochondrial OS=Saccharomyces cerevisiae (strain ATCC 204508 / S288c) GN=ILV5 PE=1 SV=1	1	5	5	5	3	5	2	4	5	5	3	5	2	4	5	5	3	5	2	4	5	5	17	17	17	44.368	395	395	0	62.944	By MS/MS	By MS/MS	By MS/MS	By MS/MS	By MS/MS	By MS/MS	8.1	17	5.3	11.6	17	17
P06169;P26263;P16467;Q07471	P06169;P26263	7;4;3;1	7;4;3;1	7;4;3;1	Pyruvate decarboxylase isozyme 1;Pyruvate decarboxylase isozyme 3	PDC1;PDC6	sp|P06169|PDC1_YEAST Pyruvate decarboxylase isozyme 1 OS=Saccharomyces cerevisiae (strain ATCC 204508 / S288c) GN=PDC1 PE=1 SV=7;sp|P26263|PDC6_YEAST Pyruvate decarboxylase isozyme 3 OS=Saccharomyces cerevisiae (strain ATCC 204508 / S288c) GN=PDC6 PE=1 SV=	4	7	7	7	5	7	4	6	4	4	5	7	4	6	4	4	5	7	4	6	4	4	16.7	16.7	16.7	61.495	563	563;563;563;609	0	296.58	By MS/MS	By MS/MS	By MS/MS	By MS/MS	By MS/MS	By MS/MS	13.5	16.7	9.6	14.6	11.9	10.1
P06208;Q12166	P06208;Q12166	4;2	4;2	4;2	2-isopropylmalate synthase;2-isopropylmalate synthase 2, mitochondrial	LEU4;LEU9	sp|P06208|LEU1_YEAST 2-isopropylmalate synthase OS=Saccharomyces cerevisiae (strain ATCC 204508 / S288c) GN=LEU4 PE=1 SV=1;sp|Q12166|LEU9_YEAST 2-isopropylmalate synthase 2, mitochondrial OS=Saccharomyces cerevisiae (strain ATCC 204508 / S288c) GN=LEU9 PE=	2	4	4	4	0	4	0	1	1	0	0	4	0	1	1	0	0	4	0	1	1	0	8.2	8.2	8.2	68.408	619	619;604	0	38.875		By MS/MS		By matching	By matching		0	8.2	0	1.5	3.1	0
P06367;P39516	P06367;P39516	4;4	4;4	4;4	40S ribosomal protein S14-A;40S ribosomal protein S14-B	RPS14A;RPS14B	sp|P06367|RS14A_YEAST 40S ribosomal protein S14-A OS=Saccharomyces cerevisiae (strain ATCC 204508 / S288c) GN=RPS14A PE=1 SV=5;sp|P39516|RS14B_YEAST 40S ribosomal protein S14-B OS=Saccharomyces cerevisiae (strain ATCC 204508 / S288c) GN=RPS14B PE=1 SV=2	2	4	4	4	3	3	0	2	3	0	3	3	0	2	3	0	3	3	0	2	3	0	27	27	27	14.536	137	137;138	0	41.179	By MS/MS	By MS/MS		By MS/MS	By MS/MS		24.8	19	0	16.8	19	0
P06634;P24784	P06634	9;3	9;3	8;2	ATP-dependent RNA helicase DED1	DED1	sp|P06634|DED1_YEAST ATP-dependent RNA helicase DED1 OS=Saccharomyces cerevisiae (strain ATCC 204508 / S288c) GN=DED1 PE=1 SV=2	2	9	9	8	4	7	0	6	7	7	4	7	0	6	7	7	3	6	0	6	6	6	19.5	19.5	17.7	65.552	604	604;617	0	117.77	By MS/MS	By MS/MS		By MS/MS	By MS/MS	By MS/MS	9.3	13.2	0	13.1	16.6	16.6
P06785	P06785	1	1	1	Thymidylate synthase	CDC21	sp|P06785|TYSY_YEAST Thymidylate synthase OS=Saccharomyces cerevisiae (strain ATCC 204508 / S288c) GN=CDC21 PE=1 SV=1	1	1	1	1	0	0	0	1	1	1	0	0	0	1	1	1	0	0	0	1	1	1	4.3	4.3	4.3	35.047	304	304	0	10.69				By MS/MS	By MS/MS	By matching	0	0	0	4.3	4.3	4.3
P07143	P07143	2	2	2	Cytochrome c1, heme protein, mitochondrial	CYT1	sp|P07143|CY1_YEAST Cytochrome c1, heme protein, mitochondrial OS=Saccharomyces cerevisiae (strain ATCC 204508 / S288c) GN=CYT1 PE=1 SV=1	1	2	2	2	1	0	1	1	1	2	1	0	1	1	1	2	1	0	1	1	1	2	9.4	9.4	9.4	34.054	309	309	0	19.232	By MS/MS		By MS/MS	By matching	By MS/MS	By MS/MS	4.2	0	4.2	5.2	4.2	9.4
P07149	P07149	14	14	14	Fatty acid synthase subunit beta;3-hydroxyacyl-[acyl-carrier-protein] dehydratase;Enoyl-[acyl-carrier-protein] reductase [NADH];[Acyl-carrier-protein] acetyltransferase;[Acyl-carrier-protein] malonyltransferase;S-acyl fatty acid synthase thioesterase	FAS1	sp|P07149|FAS1_YEAST Fatty acid synthase subunit beta OS=Saccharomyces cerevisiae (strain ATCC 204508 / S288c) GN=FAS1 PE=1 SV=2	1	14	14	14	6	14	2	10	9	5	6	14	2	10	9	5	6	14	2	10	9	5	8.9	8.9	8.9	228.69	2051	2051	0	154.53	By MS/MS	By MS/MS	By MS/MS	By MS/MS	By MS/MS	By matching	4.4	8.9	1.2	5.9	5.9	3.5
P07170	P07170	3	3	3	Adenylate kinase	ADK1	sp|P07170|KAD2_YEAST Adenylate kinase OS=Saccharomyces cerevisiae (strain ATCC 204508 / S288c) GN=ADK1 PE=1 SV=2	1	3	3	3	2	2	3	2	3	2	2	2	3	2	3	2	2	2	3	2	3	2	13.1	13.1	13.1	24.254	222	222	0	21.002	By matching	By MS/MS	By MS/MS	By MS/MS	By MS/MS	By matching	8.6	8.6	13.1	8.6	13.1	8.6
P07245	P07245	1	1	1	C-1-tetrahydrofolate synthase, cytoplasmic;Methylenetetrahydrofolate dehydrogenase;Methenyltetrahydrofolate cyclohydrolase;Formyltetrahydrofolate synthetase	ADE3	sp|P07245|C1TC_YEAST C-1-tetrahydrofolate synthase, cytoplasmic OS=Saccharomyces cerevisiae (strain ATCC 204508 / S288c) GN=ADE3 PE=1 SV=1	1	1	1	1	1	1	0	1	1	1	1	1	0	1	1	1	1	1	0	1	1	1	1.4	1.4	1.4	102.2	946	946	0	12.029	By matching	By MS/MS		By MS/MS	By MS/MS	By MS/MS	1.4	1.4	0	1.4	1.4	1.4
P07246	P07246	1	1	1	Alcohol dehydrogenase 3, mitochondrial	ADH3	sp|P07246|ADH3_YEAST Alcohol dehydrogenase 3, mitochondrial OS=Saccharomyces cerevisiae (strain ATCC 204508 / S288c) GN=ADH3 PE=1 SV=2	1	1	1	1	1	1	1	1	1	1	1	1	1	1	1	1	1	1	1	1	1	1	2.1	2.1	2.1	40.369	375	375	0.0013717	6.4927	By MS/MS	By MS/MS	By matching	By matching	By MS/MS	By MS/MS	2.1	2.1	2.1	2.1	2.1	2.1
P07251	P07251	5	5	5	ATP synthase subunit alpha, mitochondrial	ATP1	sp|P07251|ATPA_YEAST ATP synthase subunit alpha, mitochondrial OS=Saccharomyces cerevisiae (strain ATCC 204508 / S288c) GN=ATP1 PE=1 SV=5	1	5	5	5	3	5	1	4	4	3	3	5	1	4	4	3	3	5	1	4	4	3	9.4	9.4	9.4	58.607	545	545	0	34.986	By MS/MS	By MS/MS	By MS/MS	By MS/MS	By MS/MS	By MS/MS	5.5	9.4	2.4	7.9	7.9	5.5
P07257	P07257	1	1	1	Cytochrome b-c1 complex subunit 2, mitochondrial	QCR2	sp|P07257|QCR2_YEAST Cytochrome b-c1 complex subunit 2, mitochondrial OS=Saccharomyces cerevisiae (strain ATCC 204508 / S288c) GN=QCR2 PE=1 SV=1	1	1	1	1	0	1	0	1	1	1	0	1	0	1	1	1	0	1	0	1	1	1	3.5	3.5	3.5	40.478	368	368	0	7.8557		By MS/MS		By matching	By matching	By matching	0	3.5	0	3.5	3.5	3.5
P07258	P07258	1	1	1	Carbamoyl-phosphate synthase arginine-specific small chain	CPA1	sp|P07258|CARA_YEAST Carbamoyl-phosphate synthase arginine-specific small chain OS=Saccharomyces cerevisiae (strain ATCC 204508 / S288c) GN=CPA1 PE=1 SV=1	1	1	1	1	0	0	0	0	1	1	0	0	0	0	1	1	0	0	0	0	1	1	2.4	2.4	2.4	45.361	411	411	1	-2					By matching	By MS/MS	0	0	0	0	2.4	2.4
P07259	P07259	8	8	8	Protein URA2;Glutamine-dependent carbamoyl-phosphate synthase;Aspartate carbamoyltransferase	URA2	sp|P07259|PYR1_YEAST Protein URA2 OS=Saccharomyces cerevisiae (strain ATCC 204508 / S288c) GN=URA2 PE=1 SV=5	1	8	8	8	5	8	1	4	3	2	5	8	1	4	3	2	5	8	1	4	3	2	3.8	3.8	3.8	245.04	2214	2214	0	66.278	By MS/MS	By MS/MS	By matching	By matching	By MS/MS	By MS/MS	2.3	3.8	0.4	1.8	1.5	0.9
P07260	P07260	4	4	4	Eukaryotic translation initiation factor 4E	CDC33	sp|P07260|IF4E_YEAST Eukaryotic translation initiation factor 4E OS=Saccharomyces cerevisiae (strain ATCC 204508 / S288c) GN=CDC33 PE=1 SV=1	1	4	4	4	1	2	1	3	4	3	1	2	1	3	4	3	1	2	1	3	4	3	28.2	28.2	28.2	24.254	213	213	0	28.159	By MS/MS	By MS/MS	By MS/MS	By MS/MS	By MS/MS	By MS/MS	4.7	13.1	4.7	24.9	28.2	16.4
P07262	P07262	4	4	2	NADP-specific glutamate dehydrogenase 1	GDH1	sp|P07262|DHE4_YEAST NADP-specific glutamate dehydrogenase 1 OS=Saccharomyces cerevisiae (strain ATCC 204508 / S288c) GN=GDH1 PE=1 SV=2	1	4	4	2	1	3	2	3	4	4	1	3	2	3	4	4	0	1	1	1	2	2	10.6	10.6	6.2	49.569	454	454	0	61.03	By matching	By MS/MS	By MS/MS	By MS/MS	By MS/MS	By MS/MS	2.2	8.4	4.4	8.4	10.6	10.6
P07263	P07263	1	1	1	Histidine--tRNA ligase, mitochondrial	HTS1	sp|P07263|SYH_YEAST Histidine--tRNA ligase, mitochondrial OS=Saccharomyces cerevisiae (strain ATCC 204508 / S288c) GN=HTS1 PE=1 SV=2	1	1	1	1	1	1	0	0	1	1	1	1	0	0	1	1	1	1	0	0	1	1	1.6	1.6	1.6	59.952	546	546	0.0013831	6.5271	By MS/MS	By MS/MS			By matching	By MS/MS	1.6	1.6	0	0	1.6	1.6
P07264	P07264	3	3	3	3-isopropylmalate dehydratase	LEU1	sp|P07264|LEUC_YEAST 3-isopropylmalate dehydratase OS=Saccharomyces cerevisiae (strain ATCC 204508 / S288c) GN=LEU1 PE=1 SV=3	1	3	3	3	0	3	0	1	1	1	0	3	0	1	1	1	0	3	0	1	1	1	4	4	4	85.793	779	779	0	23.144		By MS/MS		By MS/MS	By MS/MS	By matching	0	4	0	0.9	0.9	0.9
P07267	P07267	1	1	1	Saccharopepsin	PEP4	sp|P07267|CARP_YEAST Saccharopepsin OS=Saccharomyces cerevisiae (strain ATCC 204508 / S288c) GN=PEP4 PE=1 SV=1	1	1	1	1	1	1	1	1	1	1	1	1	1	1	1	1	1	1	1	1	1	1	2.2	2.2	2.2	44.498	405	405	0	7.2179	By MS/MS	By MS/MS	By matching	By MS/MS	By MS/MS	By MS/MS	2.2	2.2	2.2	2.2	2.2	2.2
P07274	P07274	1	1	1	Profilin	PFY1	sp|P07274|PROF_YEAST Profilin OS=Saccharomyces cerevisiae (strain ATCC 204508 / S288c) GN=PFY1 PE=1 SV=2	1	1	1	1	1	1	0	0	1	1	1	1	0	0	1	1	1	1	0	0	1	1	11.1	11.1	11.1	13.677	126	126	0	10.567	By MS/MS	By MS/MS			By matching	By matching	11.1	11.1	0	0	11.1	11.1
P07276	P07276	3	3	3	DNA repair protein RAD2	RAD2	sp|P07276|RAD2_YEAST DNA repair protein RAD2 OS=Saccharomyces cerevisiae (strain ATCC 204508 / S288c) GN=RAD2 PE=1 SV=2	1	3	3	3	0	0	0	2	1	2	0	0	0	2	1	2	0	0	0	2	1	2	3.8	3.8	3.8	117.84	1031	1031	0	55.556				By MS/MS	By MS/MS	By MS/MS	0	0	0	3	0.8	2.5
P07281;P07280	P07281;P07280	4;4	4;4	4;4	40S ribosomal protein S19-B;40S ribosomal protein S19-A	RPS19B;RPS19A	sp|P07281|RS19B_YEAST 40S ribosomal protein S19-B OS=Saccharomyces cerevisiae (strain ATCC 204508 / S288c) GN=RPS19B PE=1 SV=2;sp|P07280|RS19A_YEAST 40S ribosomal protein S19-A OS=Saccharomyces cerevisiae (strain ATCC 204508 / S288c) GN=RPS19A PE=1 SV=2	2	4	4	4	1	3	0	3	2	3	1	3	0	3	2	3	1	3	0	3	2	3	33.3	33.3	33.3	15.891	144	144;144	0	97.201	By MS/MS	By MS/MS		By MS/MS	By MS/MS	By MS/MS	11.8	26.4	0	23.6	21.5	28.5
P07283	P07283	4	4	4	Phosphomannomutase	SEC53	sp|P07283|PMM_YEAST Phosphomannomutase OS=Saccharomyces cerevisiae (strain ATCC 204508 / S288c) GN=SEC53 PE=1 SV=1	1	4	4	4	2	3	1	2	3	3	2	3	1	2	3	3	2	3	1	2	3	3	16.5	16.5	16.5	29.063	254	254	0	35.839	By MS/MS	By MS/MS	By matching	By MS/MS	By MS/MS	By matching	10.6	11.8	4.7	5.9	13.4	10.6
P07284	P07284	5	5	5	Serine--tRNA ligase, cytoplasmic	SES1	sp|P07284|SYSC_YEAST Serine--tRNA ligase, cytoplasmic OS=Saccharomyces cerevisiae (strain ATCC 204508 / S288c) GN=SES1 PE=1 SV=2	1	5	5	5	2	2	0	2	3	4	2	2	0	2	3	4	2	2	0	2	3	4	14.1	14.1	14.1	53.309	462	462	0	82.126	By MS/MS	By MS/MS		By MS/MS	By MS/MS	By MS/MS	3.2	5.2	0	6.9	8.7	10.4
Q99260;P07560	Q99260;P07560	1;1	1;1	1;1	GTP-binding protein YPT6;Ras-related protein SEC4	YPT6;SEC4	sp|Q99260|YPT6_YEAST GTP-binding protein YPT6 OS=Saccharomyces cerevisiae (strain ATCC 204508 / S288c) GN=YPT6 PE=1 SV=1;sp|P07560|SEC4_YEAST Ras-related protein SEC4 OS=Saccharomyces cerevisiae (strain ATCC 204508 / S288c) GN=SEC4 PE=1 SV=1	2	1	1	1	1	1	0	0	0	1	1	1	0	0	0	1	1	1	0	0	0	1	5.1	5.1	5.1	24.412	215	215;215	0	12.74	By MS/MS	By MS/MS				By matching	5.1	5.1	0	0	0	5.1
P07806	P07806	3	3	3	Valine--tRNA ligase, mitochondrial	VAS1	sp|P07806|SYV_YEAST Valine--tRNA ligase, mitochondrial OS=Saccharomyces cerevisiae (strain ATCC 204508 / S288c) GN=VAS1 PE=1 SV=2	1	3	3	3	2	3	0	1	2	1	2	3	0	1	2	1	2	3	0	1	2	1	2.4	2.4	2.4	125.77	1104	1104	0	17.757	By MS/MS	By MS/MS		By matching	By MS/MS	By MS/MS	1.5	2.4	0	0.8	1.5	0.8
P07991	P07991	1	1	1	Ornithine aminotransferase	CAR2	sp|P07991|OAT_YEAST Ornithine aminotransferase OS=Saccharomyces cerevisiae (strain ATCC 204508 / S288c) GN=CAR2 PE=1 SV=2	1	1	1	1	0	0	0	0	1	1	0	0	0	0	1	1	0	0	0	0	1	1	3.3	3.3	3.3	46.085	424	424	0	14.276					By MS/MS	By matching	0	0	0	0	3.3	3.3
P08417	P08417	1	1	1	Fumarate hydratase, mitochondrial	FUM1	sp|P08417|FUMH_YEAST Fumarate hydratase, mitochondrial OS=Saccharomyces cerevisiae (strain ATCC 204508 / S288c) GN=FUM1 PE=1 SV=2	1	1	1	1	1	1	0	0	1	1	1	1	0	0	1	1	1	1	0	0	1	1	2	2	2	53.151	488	488	0.0026631	6.2817	By matching	By MS/MS			By MS/MS	By matching	2	2	0	0	2	2
P08518	P08518	3	3	3	DNA-directed RNA polymerase II subunit RPB2	RPB2	sp|P08518|RPB2_YEAST DNA-directed RNA polymerase II subunit RPB2 OS=Saccharomyces cerevisiae (strain ATCC 204508 / S288c) GN=RPB2 PE=1 SV=2	1	3	3	3	1	1	0	0	2	2	1	1	0	0	2	2	1	1	0	0	2	2	2.4	2.4	2.4	138.75	1224	1224	0	23.069	By matching	By MS/MS			By MS/MS	By MS/MS	0.6	1	0	0	1.4	1.4
P08524	P08524	2	2	2	Farnesyl pyrophosphate synthase	ERG20	sp|P08524|FPPS_YEAST Farnesyl pyrophosphate synthase OS=Saccharomyces cerevisiae (strain ATCC 204508 / S288c) GN=ERG20 PE=1 SV=2	1	2	2	2	1	1	0	1	1	1	1	1	0	1	1	1	1	1	0	1	1	1	5.1	5.1	5.1	40.483	352	352	0	15.178	By matching	By MS/MS		By matching	By MS/MS	By MS/MS	2.8	2.3	0	2.3	2.8	2.8
P09435	P09435	6	2	0	Heat shock protein SSA3	SSA3	sp|P09435|HSP73_YEAST Heat shock protein SSA3 OS=Saccharomyces cerevisiae (strain ATCC 204508 / S288c) GN=SSA3 PE=1 SV=3	1	6	2	0	4	5	3	4	5	4	2	1	1	1	2	0	0	0	0	0	0	0	9.7	3.7	0	70.546	649	649	0	20.325	By MS/MS	By matching	By matching	By MS/MS	By MS/MS	By matching	7.9	7.7	5.9	7.4	9.7	6
P09436	P09436	9	9	9	Isoleucine--tRNA ligase, cytoplasmic	ILS1	sp|P09436|SYIC_YEAST Isoleucine--tRNA ligase, cytoplasmic OS=Saccharomyces cerevisiae (strain ATCC 204508 / S288c) GN=ILS1 PE=1 SV=1	1	9	9	9	7	8	0	6	8	5	7	8	0	6	8	5	7	8	0	6	8	5	9.7	9.7	9.7	122.98	1072	1072	0	103.27	By MS/MS	By MS/MS		By MS/MS	By MS/MS	By MS/MS	7.7	8.7	0	6.4	8.4	5.2
P09440	P09440	1	1	1	C-1-tetrahydrofolate synthase, mitochondrial;Methylenetetrahydrofolate dehydrogenase;Methenyltetrahydrofolate cyclohydrolase;Formyltetrahydrofolate synthetase	MIS1	sp|P09440|C1TM_YEAST C-1-tetrahydrofolate synthase, mitochondrial OS=Saccharomyces cerevisiae (strain ATCC 204508 / S288c) GN=MIS1 PE=1 SV=1	1	1	1	1	1	1	0	0	0	0	1	1	0	0	0	0	1	1	0	0	0	0	1.6	1.6	1.6	106.22	975	975	0.0013889	6.5611	By MS/MS	By matching					1.6	1.6	0	0	0	0
P09733;P09734	P09733;P09734	2;1	2;1	2;1	Tubulin alpha-1 chain;Tubulin alpha-3 chain	TUB1;TUB3	sp|P09733|TBA1_YEAST Tubulin alpha-1 chain OS=Saccharomyces cerevisiae (strain ATCC 204508 / S288c) GN=TUB1 PE=1 SV=2;sp|P09734|TBA3_YEAST Tubulin alpha-3 chain OS=Saccharomyces cerevisiae (strain ATCC 204508 / S288c) GN=TUB3 PE=1 SV=1	2	2	2	2	1	2	0	1	0	1	1	2	0	1	0	1	1	2	0	1	0	1	6.7	6.7	6.7	49.799	447	447;445	0	25.035	By MS/MS	By MS/MS		By matching		By matching	2	6.7	0	2	0	2
P09938	P09938	3	3	3	Ribonucleoside-diphosphate reductase small chain 1	RNR2	sp|P09938|RIR2_YEAST Ribonucleoside-diphosphate reductase small chain 1 OS=Saccharomyces cerevisiae (strain ATCC 204508 / S288c) GN=RNR2 PE=1 SV=2	1	3	3	3	1	1	1	1	2	3	1	1	1	1	2	3	1	1	1	1	2	3	8.3	8.3	8.3	46.147	399	399	0	28.586	By MS/MS	By MS/MS	By matching	By MS/MS	By MS/MS	By MS/MS	3	3	3	3	5.5	8.3
Q3E792;P0C0T4	Q3E792;P0C0T4	1;1	1;1	1;1	40S ribosomal protein S25-A;40S ribosomal protein S25-B	RPS25A;RPS25B	sp|Q3E792|RS25A_YEAST 40S ribosomal protein S25-A OS=Saccharomyces cerevisiae (strain ATCC 204508 / S288c) GN=RPS25A PE=1 SV=1;sp|P0C0T4|RS25B_YEAST 40S ribosomal protein S25-B OS=Saccharomyces cerevisiae (strain ATCC 204508 / S288c) GN=RPS25B PE=1 SV=1	2	1	1	1	1	1	0	1	1	0	1	1	0	1	1	0	1	1	0	1	1	0	9.3	9.3	9.3	12.039	108	108;108	0	9.1044	By MS/MS	By MS/MS		By MS/MS	By MS/MS		9.3	9.3	0	9.3	9.3	0
P0C0V8	P0C0V8	4	4	1	40S ribosomal protein S21-A	RPS21A	sp|P0C0V8|RS21A_YEAST 40S ribosomal protein S21-A OS=Saccharomyces cerevisiae (strain ATCC 204508 / S288c) GN=RPS21A PE=1 SV=1	1	4	4	1	1	2	1	3	1	2	1	2	1	3	1	2	0	0	0	0	0	1	42.5	42.5	18.4	9.7457	87	87	0	33.923	By MS/MS	By MS/MS	By MS/MS	By MS/MS	By MS/MS	By MS/MS	11.5	24.1	11.5	24.1	11.5	29.9
Q3E7Y3;P0C0W1	Q3E7Y3;P0C0W1	3;3	3;3	3;3	40S ribosomal protein S22-B;40S ribosomal protein S22-A	RPS22B;RPS22A	sp|Q3E7Y3|RS22B_YEAST 40S ribosomal protein S22-B OS=Saccharomyces cerevisiae (strain ATCC 204508 / S288c) GN=RPS22B PE=1 SV=3;sp|P0C0W1|RS22A_YEAST 40S ribosomal protein S22-A OS=Saccharomyces cerevisiae (strain ATCC 204508 / S288c) GN=RPS22A PE=1 SV=2	2	3	3	3	3	3	2	2	2	2	3	3	2	2	2	2	3	3	2	2	2	2	23.8	23.8	23.8	14.626	130	130;130	0	137.89	By MS/MS	By MS/MS	By MS/MS	By MS/MS	By MS/MS	By MS/MS	23.8	23.8	17.7	17.7	17.7	17.7
Q3E757;P0C0W9	Q3E757;P0C0W9	3;3	3;3	3;3	60S ribosomal protein L11-B;60S ribosomal protein L11-A	RPL11B;RPL11A	sp|Q3E757|RL11B_YEAST 60S ribosomal protein L11-B OS=Saccharomyces cerevisiae (strain ATCC 204508 / S288c) GN=RPL11B PE=1 SV=3;sp|P0C0W9|RL11A_YEAST 60S ribosomal protein L11-A OS=Saccharomyces cerevisiae (strain ATCC 204508 / S288c) GN=RPL11A PE=1 SV=2	2	3	3	3	1	1	0	2	3	1	1	1	0	2	3	1	1	1	0	2	3	1	13.2	13.2	13.2	19.749	174	174;174	0	39.106	By matching	By MS/MS		By MS/MS	By MS/MS	By matching	7.5	7.5	0	9.2	13.2	7.5
Q3E7X9;P0C0X0	Q3E7X9;P0C0X0	2;2	2;2	2;2	40S ribosomal protein S28-A;40S ribosomal protein S28-B	RPS28A;RPS28B	sp|Q3E7X9|RS28A_YEAST 40S ribosomal protein S28-A OS=Saccharomyces cerevisiae (strain ATCC 204508 / S288c) GN=RPS28A PE=1 SV=1;sp|P0C0X0|RS28B_YEAST 40S ribosomal protein S28-B OS=Saccharomyces cerevisiae (strain ATCC 204508 / S288c) GN=RPS28B PE=1 SV=1	2	2	2	2	2	2	0	2	2	2	2	2	0	2	2	2	2	2	0	2	2	2	31.3	31.3	31.3	7.5917	67	67;67	0	13.313	By MS/MS	By MS/MS		By MS/MS	By MS/MS	By matching	31.3	31.3	0	31.3	31.3	31.3
P0C2H7;P0C2H6	P0C2H7;P0C2H6	3;3	3;3	3;3	60S ribosomal protein L27-B;60S ribosomal protein L27-A	RPL27B;RPL27A	sp|P0C2H7|RL27B_YEAST 60S ribosomal protein L27-B OS=Saccharomyces cerevisiae (strain ATCC 204508 / S288c) GN=RPL27B PE=1 SV=1;sp|P0C2H6|RL27A_YEAST 60S ribosomal protein L27-A OS=Saccharomyces cerevisiae (strain ATCC 204508 / S288c) GN=RPL27A PE=1 SV=1	2	3	3	3	2	3	1	2	2	2	2	3	1	2	2	2	2	3	1	2	2	2	28.7	28.7	28.7	15.505	136	136;136	0	104.93	By MS/MS	By MS/MS	By matching	By MS/MS	By MS/MS	By MS/MS	18.4	28.7	10.3	18.4	18.4	18.4
P0C2H8	P0C2H8	1	1	1	60S ribosomal protein L31-A	RPL31A	sp|P0C2H8|RL31A_YEAST 60S ribosomal protein L31-A OS=Saccharomyces cerevisiae (strain ATCC 204508 / S288c) GN=RPL31A PE=1 SV=1	1	1	1	1	0	1	0	1	0	0	0	1	0	1	0	0	0	1	0	1	0	0	8	8	8	12.953	113	113	0	6.9661		By MS/MS		By matching			0	8	0	8	0	0
P0C2H9	P0C2H9	1	1	1	60S ribosomal protein L31-B	RPL31B	sp|P0C2H9|RL31B_YEAST 60S ribosomal protein L31-B OS=Saccharomyces cerevisiae (strain ATCC 204508 / S288c) GN=RPL31B PE=1 SV=1	1	1	1	1	0	1	0	1	0	0	0	1	0	1	0	0	0	1	0	1	0	0	8	8	8	12.967	113	113	0.0084848	5.8115		By MS/MS		By matching			0	8	0	8	0	0
P0CX74;P0CX70;P0CX72;P0CX73;P0CX75;Q6Q5H1;Q12085;P0C2I8;Q12485;P0CX71;Q03856;P0CX76;Q12088;Q03434;Q07793;P47100;P0C2I3;Q03619;P0C2I2;Q12269;P0C2I4;O13535;Q12414;Q03855;Q04670;Q04711;Q12141;P0C2I6;P0C2J1;P0C2I9;P0C2I7;P0C2I5;P0C2J0;Q12193;Q12316;Q92392;Q12470;P0CX68;P0CX65;P0CX60;P0CX59;P0CX58;P0CX57;O74302;P47099;Q92393;P0CX69;P0CX67;Q04706;Q12217;Q12441;P47098;Q03612;Q99337;Q99231;P0CX66;Q12273;…	P0CX74;P0CX70;P0CX72;P0CX73;P0CX75;Q6Q5H1;Q12085;P0C2I8;Q12485;P0CX71;Q03856;P0CX76;Q12088;Q03434;Q07793;P47100;P0C2I3;Q03619;P0C2I2;Q12269;P0C2I4;O13535;Q12414;Q03855;Q04670;Q04711;Q12141;P0C2I6;P0C2J1;P0C2I9;P0C2I7;P0C2I5;P0C2J0;Q12193;Q12316;Q92392;Q12470;P0CX68;P0CX65;P0CX60;P0CX59;P0CX58;P0CX57;O74302;P47099;Q92393;P0CX69;P0CX67;Q04706;Q12217;Q12441;P47098;Q03612;Q99337;Q99231;P0CX66	3;3;3;3;3;3;3;3;3;3;3;3;2;2;2;2;2;2;2;2;2;2;2;2;2;2;2;2;2;2;2;2;2;2;2;2;2;2;2;2;2;2;2;2;2;2;2;2;2;2;2;2;2;2;2;2;1;1;1	3;3;3;3;3;3;3;3;3;3;3;3;2;2;2;2;2;2;2;2;2;2;2;2;2;2;2;2;2;2;2;2;2;2;2;2;2;2;2;2;2;2;2;2;2;2;2;2;2;2;2;2;2;2;2;2;1;1;1	3;3;3;3;3;3;3;3;3;3;3;3;2;2;2;2;2;2;2;2;2;2;2;2;2;2;2;2;2;2;2;2;2;2;2;2;2;2;2;2;2;2;2;2;2;2;2;2;2;2;2;2;2;2;2;2;1;1;1	Transposon Ty1-JR1 Gag polyprotein;Capsid protein;Gag-p4;Transposon Ty1-DR6 Gag polyprotein;Capsid protein;Gag-p4;Transposon Ty1-LR2 Gag polyprotein;Capsid protein;Gag-p4;Transposon Ty1-PL Gag polyprotein;Capsid protein;Gag-p4;Transposon Ty1-LR3 Gag polyprotein;Capsid protein;Gag-p4;Transposon Ty1-PR3 Gag polyprotein;Capsid protein;Gag-p4;Transposon Ty1-GR1 Gag polyprotein;Capsid protein;Gag-p4;T…	TY1A-JR1;TY1A-DR6;TY1A-LR2;TY1A-PL;TY1A-LR3;TY1A-PR3;TY1A-GR1;TY1A-LR4;TY1A-GR2;TY1A-ER1;TY1A-DR1;TY1A-ML2;TY1B-LR1;TY1B-ML2;TY1B-DR4;TY1B-JR2;TY1B-DR6;TY1B-ER2;TY1B-DR5;TY1B-GR2;TY1A-H;TY1B-H;TY1B-PL;TY1B-DR1;TY1B-MR2;TY1B-ML1;TY1B-GR1;TY1B-LR3;TY1B-PR3;TY1B-PR1;TY1B-LR4;TY1B-LR2;TY1B-PR2;TY1B-BR;TY1B-GR3;TY1A-OL;TY1A-NL2;TY1A-LR1;TY1A-DR5;TY1A-PR2;TY1A-OR;TY1A-PR1;TY1A-A;TY1A-DR4;TY1A-JR2;TY1B-…	sp|P0CX74|YJ11A_YEAST Transposon Ty1-JR1 Gag polyprotein OS=Saccharomyces cerevisiae (strain ATCC 204508 / S288c) GN=TY1A-JR1 PE=2 SV=1;sp|P0CX70|YD15A_YEAST Transposon Ty1-DR6 Gag polyprotein OS=Saccharomyces cerevisiae (strain ATCC 204508 / S288c) GN=TY1	59	3	3	3	2	2	0	1	2	1	2	2	0	1	2	1	2	2	0	1	2	1	5.7	5.7	5.7	48.993	440	440;440;440;440;440;440;440;440;440;440;440;440;1755;1755;1604;1755;1755;1755;1755;1755;478;1793;1755;1755;1755;1755;1755;1755;1755;1755;1755;1755;1756;1756;1755;440;440;440;440;440;440;440;440;440;440;1755;440;440;440;440;440;1755;1755;1749;1755;440;1755;440;440	0	17.771	By MS/MS	By MS/MS		By MS/MS	By MS/MS	By matching	3.9	3.4	0	1.6	3.9	1.6
Q99303;Q12439;Q12392;Q12293;Q12260;P25383;P0CX62;P0CX61;P0C2J6;P0C2J4	Q99303;Q12439;Q12392;Q12293;Q12260;P25383;P0CX62;P0CX61;P0C2J6;P0C2J4	1;1;1;1;1;1;1;1;1;1	1;1;1;1;1;1;1;1;1;1	1;1;1;1;1;1;1;1;1;1	Transposon Ty2-DR3 Gag polyprotein;Capsid protein;Gag-p4;Transposon Ty2-OR1 Gag polyprotein;Capsid protein;Gag-p4;Transposon Ty2-DR1 Gag polyprotein;Capsid protein;Gag-p4;Transposon Ty2-OR2 Gag polyprotein;Capsid protein;Gag-p4;Transposon Ty2-B Gag polyprotein;Capsid protein;Gag-p4;Transposon Ty2-C Gag polyprotein;Capsid protein;Gag-p4;Transposon Ty2-GR2 Gag polyprotein;Capsid protein;Gag-p4;Tran…	TY2A-DR3;TY2A-OR1;TY2A-DR1;TY2A-OR2;TY2A-B;TY2A-C;TY2A-GR2;TY2A-F;TY2A-LR2;TY2A-LR1	sp|Q99303|YD23A_YEAST Transposon Ty2-DR3 Gag polyprotein OS=Saccharomyces cerevisiae (strain ATCC 204508 / S288c) GN=TY2A-DR3 PE=3 SV=1;sp|Q12439|YO21A_YEAST Transposon Ty2-OR1 Gag polyprotein OS=Saccharomyces cerevisiae (strain ATCC 204508 / S288c) GN=TY2	10	1	1	1	0	0	0	1	1	1	0	0	0	1	1	1	0	0	0	1	1	1	6.8	6.8	6.8	49.724	438	438;438;438;438;438;438;438;438;438;438	0	27.705				By matching	By MS/MS	By MS/MS	0	0	0	6.8	6.8	6.8
P0CS90;P39987	P0CS90	6;2	6;2	6;2	Heat shock protein SSC1, mitochondrial	SSC1	sp|P0CS90|HSP77_YEAST Heat shock protein SSC1, mitochondrial OS=Saccharomyces cerevisiae (strain ATCC 204508 / S288c) GN=SSC1 PE=1 SV=1	2	6	6	6	5	5	2	5	6	3	5	5	2	5	6	3	5	5	2	5	6	3	11.5	11.5	11.5	70.627	654	654;644	0	59.055	By MS/MS	By MS/MS	By MS/MS	By MS/MS	By MS/MS	By MS/MS	8.6	10.1	3.2	10.1	11.5	4.9
P0CX24;P0CX23	P0CX24;P0CX23	3;3	3;3	3;3	60S ribosomal protein L20-B;60S ribosomal protein L20-A	RPL20B;RPL20A	sp|P0CX24|RL20B_YEAST 60S ribosomal protein L20-B OS=Saccharomyces cerevisiae (strain ATCC 204508 / S288c) GN=RPL20B PE=1 SV=1;sp|P0CX23|RL20A_YEAST 60S ribosomal protein L20-A OS=Saccharomyces cerevisiae (strain ATCC 204508 / S288c) GN=RPL20A PE=1 SV=1	2	3	3	3	3	3	0	3	3	3	3	3	0	3	3	3	3	3	0	3	3	3	16.3	16.3	16.3	20.437	172	172;172	0	30.603	By MS/MS	By MS/MS		By MS/MS	By MS/MS	By MS/MS	16.3	16.3	0	16.3	16.3	16.3
P0CX26;P0CX25	P0CX26;P0CX25	2;2	2;2	2;2	60S ribosomal protein L43-B;60S ribosomal protein L43-A	RPL43B;RPL43A	sp|P0CX26|RL43B_YEAST 60S ribosomal protein L43-B OS=Saccharomyces cerevisiae (strain ATCC 204508 / S288c) GN=RPL43B PE=1 SV=1;sp|P0CX25|RL43A_YEAST 60S ribosomal protein L43-A OS=Saccharomyces cerevisiae (strain ATCC 204508 / S288c) GN=RPL43A PE=1 SV=1	2	2	2	2	1	2	0	1	1	0	1	2	0	1	1	0	1	2	0	1	1	0	28.3	28.3	28.3	10.091	92	92;92	0	41.543	By MS/MS	By MS/MS		By MS/MS	By MS/MS		19.6	28.3	0	19.6	19.6	0
P0CX32;P0CX31	P0CX32;P0CX31	3;3	3;3	3;3	40S ribosomal protein S24-B;40S ribosomal protein S24-A	RPS24B;RPS24A	sp|P0CX32|RS24B_YEAST 40S ribosomal protein S24-B OS=Saccharomyces cerevisiae (strain ATCC 204508 / S288c) GN=RPS24B PE=1 SV=1;sp|P0CX31|RS24A_YEAST 40S ribosomal protein S24-A OS=Saccharomyces cerevisiae (strain ATCC 204508 / S288c) GN=RPS24A PE=1 SV=1	2	3	3	3	3	3	3	3	3	3	3	3	3	3	3	3	3	3	3	3	3	3	21.5	21.5	21.5	15.329	135	135;135	0	29.139	By MS/MS	By MS/MS	By MS/MS	By MS/MS	By MS/MS	By MS/MS	21.5	21.5	21.5	21.5	21.5	21.5
P0CX36;P0CX35	P0CX36;P0CX35	4;4	4;4	4;4	40S ribosomal protein S4-B;40S ribosomal protein S4-A	RPS4B;RPS4A	sp|P0CX36|RS4B_YEAST 40S ribosomal protein S4-B OS=Saccharomyces cerevisiae (strain ATCC 204508 / S288c) GN=RPS4B PE=1 SV=1;sp|P0CX35|RS4A_YEAST 40S ribosomal protein S4-A OS=Saccharomyces cerevisiae (strain ATCC 204508 / S288c) GN=RPS4A PE=1 SV=1	2	4	4	4	4	3	1	2	3	2	4	3	1	2	3	2	4	3	1	2	3	2	14.6	14.6	14.6	29.41	261	261;261	0	32.909	By MS/MS	By MS/MS	By matching	By MS/MS	By MS/MS	By MS/MS	14.6	10.3	4.2	8	11.9	8
P0CX38;P0CX37	P0CX38;P0CX37	3;3	3;3	3;3	40S ribosomal protein S6-B;40S ribosomal protein S6-A	RPS6B;RPS6A	sp|P0CX38|RS6B_YEAST 40S ribosomal protein S6-B OS=Saccharomyces cerevisiae (strain ATCC 204508 / S288c) GN=RPS6B PE=1 SV=1;sp|P0CX37|RS6A_YEAST 40S ribosomal protein S6-A OS=Saccharomyces cerevisiae (strain ATCC 204508 / S288c) GN=RPS6A PE=1 SV=1	2	3	3	3	2	3	0	2	3	3	2	3	0	2	3	3	2	3	0	2	3	3	11.4	11.4	11.4	26.996	236	236;236	0	22.216	By MS/MS	By MS/MS		By matching	By MS/MS	By MS/MS	8.1	11.4	0	8.1	11.4	11.4
P0CX40;P0CX39	P0CX40;P0CX39	3;3	3;3	3;3	40S ribosomal protein S8-B;40S ribosomal protein S8-A	RPS8B;RPS8A	sp|P0CX40|RS8B_YEAST 40S ribosomal protein S8-B OS=Saccharomyces cerevisiae (strain ATCC 204508 / S288c) GN=RPS8B PE=1 SV=1;sp|P0CX39|RS8A_YEAST 40S ribosomal protein S8-A OS=Saccharomyces cerevisiae (strain ATCC 204508 / S288c) GN=RPS8A PE=1 SV=1	2	3	3	3	3	3	3	3	3	2	3	3	3	3	3	2	3	3	3	3	3	2	20	20	20	22.489	200	200;200	0	68.743	By MS/MS	By MS/MS	By MS/MS	By MS/MS	By MS/MS	By MS/MS	20	20	20	20	20	14
P0CX42;P0CX41	P0CX42;P0CX41	1;1	1;1	1;1	60S ribosomal protein L23-B;60S ribosomal protein L23-A	RPL23B;RPL23A	sp|P0CX42|RL23B_YEAST 60S ribosomal protein L23-B OS=Saccharomyces cerevisiae (strain ATCC 204508 / S288c) GN=RPL23B PE=1 SV=1;sp|P0CX41|RL23A_YEAST 60S ribosomal protein L23-A OS=Saccharomyces cerevisiae (strain ATCC 204508 / S288c) GN=RPL23A PE=1 SV=1	2	1	1	1	1	1	0	1	1	1	1	1	0	1	1	1	1	1	0	1	1	1	5.8	5.8	5.8	14.473	137	137;137	0.0049813	5.9187	By MS/MS	By MS/MS		By MS/MS	By MS/MS	By MS/MS	5.8	5.8	0	5.8	5.8	5.8
P0CX46;P0CX45	P0CX46;P0CX45	4;4	4;4	4;4	60S ribosomal protein L2-B;60S ribosomal protein L2-A	RPL2B;RPL2A	sp|P0CX46|RL2B_YEAST 60S ribosomal protein L2-B OS=Saccharomyces cerevisiae (strain ATCC 204508 / S288c) GN=RPL2B PE=1 SV=1;sp|P0CX45|RL2A_YEAST 60S ribosomal protein L2-A OS=Saccharomyces cerevisiae (strain ATCC 204508 / S288c) GN=RPL2A PE=1 SV=1	2	4	4	4	2	3	0	2	3	2	2	3	0	2	3	2	2	3	0	2	3	2	14.6	14.6	14.6	27.408	254	254;254	0	26.622	By MS/MS	By MS/MS		By MS/MS	By MS/MS	By MS/MS	7.1	10.2	0	7.5	11.4	7.1
P0CX48;P0CX47	P0CX48;P0CX47	1;1	1;1	1;1	40S ribosomal protein S11-B;40S ribosomal protein S11-A	RPS11B;RPS11A	sp|P0CX48|RS11B_YEAST 40S ribosomal protein S11-B OS=Saccharomyces cerevisiae (strain ATCC 204508 / S288c) GN=RPS11B PE=1 SV=1;sp|P0CX47|RS11A_YEAST 40S ribosomal protein S11-A OS=Saccharomyces cerevisiae (strain ATCC 204508 / S288c) GN=RPS11A PE=1 SV=1	2	1	1	1	1	1	0	0	1	1	1	1	0	0	1	1	1	1	0	0	1	1	7.1	7.1	7.1	17.749	156	156;156	0	8.4717	By MS/MS	By MS/MS			By MS/MS	By MS/MS	7.1	7.1	0	0	7.1	7.1
P0CX50;P0CX49	P0CX50;P0CX49	4;4	4;4	4;4	60S ribosomal protein L18-B;60S ribosomal protein L18-A	RPL18B;RPL18A	sp|P0CX50|RL18B_YEAST 60S ribosomal protein L18-B OS=Saccharomyces cerevisiae (strain ATCC 204508 / S288c) GN=RPL18B PE=1 SV=1;sp|P0CX49|RL18A_YEAST 60S ribosomal protein L18-A OS=Saccharomyces cerevisiae (strain ATCC 204508 / S288c) GN=RPL18A PE=1 SV=1	2	4	4	4	3	4	3	3	3	2	3	4	3	3	3	2	3	4	3	3	3	2	22.6	22.6	22.6	20.563	186	186;186	0	68.733	By MS/MS	By MS/MS	By matching	By MS/MS	By MS/MS	By matching	15.1	22.6	15.1	15.1	15.1	8.1
P0CX52;P0CX51	P0CX52;P0CX51	5;5	5;5	5;5	40S ribosomal protein S16-B;40S ribosomal protein S16-A	RPS16B;RPS16A	sp|P0CX52|RS16B_YEAST 40S ribosomal protein S16-B OS=Saccharomyces cerevisiae (strain ATCC 204508 / S288c) GN=RPS16B PE=1 SV=1;sp|P0CX51|RS16A_YEAST 40S ribosomal protein S16-A OS=Saccharomyces cerevisiae (strain ATCC 204508 / S288c) GN=RPS16A PE=1 SV=1	2	5	5	5	5	4	1	3	5	3	5	4	1	3	5	3	5	4	1	3	5	3	35.7	35.7	35.7	15.847	143	143;143	0	75.92	By MS/MS	By MS/MS	By MS/MS	By MS/MS	By MS/MS	By MS/MS	35.7	30.8	5.6	21	35.7	25.9
P0CX54;P0CX53	P0CX54;P0CX53	3;3	3;3	3;3	60S ribosomal protein L12-B;60S ribosomal protein L12-A	RPL12B;RPL12A	sp|P0CX54|RL12B_YEAST 60S ribosomal protein L12-B OS=Saccharomyces cerevisiae (strain ATCC 204508 / S288c) GN=RPL12B PE=1 SV=1;sp|P0CX53|RL12A_YEAST 60S ribosomal protein L12-A OS=Saccharomyces cerevisiae (strain ATCC 204508 / S288c) GN=RPL12A PE=1 SV=1	2	3	3	3	2	3	0	3	3	1	2	3	0	3	3	1	2	3	0	3	3	1	27.9	27.9	27.9	17.822	165	165;165	0	252.34	By MS/MS	By MS/MS		By MS/MS	By MS/MS	By MS/MS	20.6	27.9	0	27.9	27.9	9.1
P0CX56;P0CX55	P0CX56;P0CX55	3;3	3;3	3;3	40S ribosomal protein S18-B;40S ribosomal protein S18-A	RPS18B;RPS18A	sp|P0CX56|RS18B_YEAST 40S ribosomal protein S18-B OS=Saccharomyces cerevisiae (strain ATCC 204508 / S288c) GN=RPS18B PE=1 SV=1;sp|P0CX55|RS18A_YEAST 40S ribosomal protein S18-A OS=Saccharomyces cerevisiae (strain ATCC 204508 / S288c) GN=RPS18A PE=1 SV=1	2	3	3	3	2	3	0	2	2	1	2	3	0	2	2	1	2	3	0	2	2	1	18.5	18.5	18.5	17.037	146	146;146	0	83.89	By MS/MS	By MS/MS		By MS/MS	By MS/MS	By MS/MS	18.5	18.5	0	17.8	18.5	10.3
P0CX83;P0CX82	P0CX83;P0CX82	4;4	4;4	4;4	60S ribosomal protein L19-B;60S ribosomal protein L19-A	RPL19B;RPL19A	sp|P0CX83|RL19B_YEAST 60S ribosomal protein L19-B OS=Saccharomyces cerevisiae (strain ATCC 204508 / S288c) GN=RPL19B PE=1 SV=1;sp|P0CX82|RL19A_YEAST 60S ribosomal protein L19-A OS=Saccharomyces cerevisiae (strain ATCC 204508 / S288c) GN=RPL19A PE=1 SV=1	2	4	4	4	2	4	2	3	3	2	2	4	2	3	3	2	2	4	2	3	3	2	19	19	19	21.704	189	189;189	0	121.7	By MS/MS	By MS/MS	By MS/MS	By MS/MS	By MS/MS	By MS/MS	13.8	19	13.8	18.5	18.5	13.8
P10080	P10080	1	1	1	Single-stranded nucleic acid-binding protein	SBP1	sp|P10080|SSBP1_YEAST Single-stranded nucleic acid-binding protein OS=Saccharomyces cerevisiae (strain ATCC 204508 / S288c) GN=SBP1 PE=1 SV=2	1	1	1	1	0	0	0	0	1	0	0	0	0	0	1	0	0	0	0	0	1	0	3.1	3.1	3.1	32.989	294	294	0	6.9316					By MS/MS		0	0	0	0	3.1	0
P10081	P10081	7	7	7	ATP-dependent RNA helicase eIF4A	TIF1	sp|P10081|IF4A_YEAST ATP-dependent RNA helicase eIF4A OS=Saccharomyces cerevisiae (strain ATCC 204508 / S288c) GN=TIF1 PE=1 SV=3	1	7	7	7	7	5	2	5	7	6	7	5	2	5	7	6	7	5	2	5	7	6	21.8	21.8	21.8	44.697	395	395	0	97.694	By MS/MS	By MS/MS	By MS/MS	By MS/MS	By MS/MS	By MS/MS	21.8	17.2	6.6	17.2	21.8	17.7
P10592;P10591	P10592;P10591	10;9	10;9	5;4	Heat shock protein SSA2;Heat shock protein SSA1	SSA2;SSA1	sp|P10592|HSP72_YEAST Heat shock protein SSA2 OS=Saccharomyces cerevisiae (strain ATCC 204508 / S288c) GN=SSA2 PE=1 SV=3;sp|P10591|HSP71_YEAST Heat shock protein SSA1 OS=Saccharomyces cerevisiae (strain ATCC 204508 / S288c) GN=SSA1 PE=1 SV=4	2	10	10	5	5	9	4	9	6	7	5	9	4	9	6	7	2	4	1	5	2	2	17.7	17.7	9.7	69.469	639	639;642	0	209	By MS/MS	By MS/MS	By MS/MS	By MS/MS	By MS/MS	By MS/MS	11	15.6	8.3	17.4	12.8	12.8
P10614	P10614	2	2	2	Lanosterol 14-alpha demethylase	ERG11	sp|P10614|CP51_YEAST Lanosterol 14-alpha demethylase OS=Saccharomyces cerevisiae (strain ATCC 204508 / S288c) GN=ERG11 PE=1 SV=1	1	2	2	2	1	2	0	2	2	2	1	2	0	2	2	2	1	2	0	2	2	2	5.7	5.7	5.7	60.719	530	530	0	19.989	By matching	By MS/MS		By MS/MS	By MS/MS	By MS/MS	2.3	5.7	0	5.7	5.7	5.7
P49626;P10664	P49626;P10664	5;5	5;5	5;5	60S ribosomal protein L4-B;60S ribosomal protein L4-A	RPL4B;RPL4A	sp|P49626|RL4B_YEAST 60S ribosomal protein L4-B OS=Saccharomyces cerevisiae (strain ATCC 204508 / S288c) GN=RPL4B PE=1 SV=2;sp|P10664|RL4A_YEAST 60S ribosomal protein L4-A OS=Saccharomyces cerevisiae (strain ATCC 204508 / S288c) GN=RPL4A PE=1 SV=4	2	5	5	5	3	4	2	2	3	3	3	4	2	2	3	3	3	4	2	2	3	3	24.3	24.3	24.3	39.062	362	362;362	0	69.688	By MS/MS	By MS/MS	By MS/MS	By MS/MS	By MS/MS	By MS/MS	15.7	20.4	8.6	8	15.7	15.7
P10961	P10961	1	1	1	Heat shock factor protein	HSF1	sp|P10961|HSF_YEAST Heat shock factor protein OS=Saccharomyces cerevisiae (strain ATCC 204508 / S288c) GN=HSF1 PE=1 SV=1	1	1	1	1	0	0	0	0	0	1	0	0	0	0	0	1	0	0	0	0	0	1	1.2	1.2	1.2	93.281	833	833	0	8.7729						By MS/MS	0	0	0	0	0	1.2
P10962	P10962	1	1	1	Protein MAK16	MAK16	sp|P10962|MAK16_YEAST Protein MAK16 OS=Saccharomyces cerevisiae (strain ATCC 204508 / S288c) GN=MAK16 PE=1 SV=2	1	1	1	1	0	0	0	0	0	1	0	0	0	0	0	1	0	0	0	0	0	1	6.5	6.5	6.5	35.695	306	306	0.0025543	6.0527						By MS/MS	0	0	0	0	0	6.5
P11154	P11154	16	16	7	Pyruvate carboxylase 1	PYC1	sp|P11154|PYC1_YEAST Pyruvate carboxylase 1 OS=Saccharomyces cerevisiae (strain ATCC 204508 / S288c) GN=PYC1 PE=1 SV=2	1	16	16	7	9	10	14	7	9	14	9	10	14	7	9	14	6	7	6	5	6	6	14.8	14.8	7.1	130.1	1178	1178	0	323.31	By MS/MS	By MS/MS	By MS/MS	By MS/MS	By MS/MS	By MS/MS	8.8	9.7	13.7	5.5	8.9	13.7
P11484	P11484	7	1	1	Heat shock protein SSB1	SSB1	sp|P11484|HSP75_YEAST Heat shock protein SSB1 OS=Saccharomyces cerevisiae (strain ATCC 204508 / S288c) GN=SSB1 PE=1 SV=3	1	7	1	1	5	6	4	7	6	4	0	0	0	1	1	0	0	0	0	1	1	0	16	2.1	2.1	66.601	613	613	0	7.7845	By matching	By matching	By matching	By MS/MS	By MS/MS	By matching	12.6	13.9	8.2	16	14.7	8.2
P11938	P11938	1	1	1	DNA-binding protein RAP1	RAP1	sp|P11938|RAP1_YEAST DNA-binding protein RAP1 OS=Saccharomyces cerevisiae (strain ATCC 204508 / S288c) GN=RAP1 PE=1 SV=2	1	1	1	1	0	0	0	1	1	1	0	0	0	1	1	1	0	0	0	1	1	1	1.1	1.1	1.1	92.412	827	827	0.0025707	6.1008				By matching	By MS/MS	By matching	0	0	0	1.1	1.1	1.1
P11972	P11972	1	1	1	Protein SST2	SST2	sp|P11972|SST2_YEAST Protein SST2 OS=Saccharomyces cerevisiae (strain ATCC 204508 / S288c) GN=SST2 PE=1 SV=2	1	1	1	1	0	0	0	0	1	1	0	0	0	0	1	1	0	0	0	0	1	1	0.9	0.9	0.9	79.715	698	698	0.0084951	5.8189					By MS/MS	By MS/MS	0	0	0	0	0.9	0.9
P12611	P12611	2	2	2	Growth regulation protein	WHI2	sp|P12611|WHI2_YEAST Growth regulation protein OS=Saccharomyces cerevisiae (strain ATCC 204508 / S288c) GN=WHI2 PE=1 SV=2	1	2	2	2	0	0	0	0	2	2	0	0	0	0	2	2	0	0	0	0	2	2	4.7	4.7	4.7	55.345	486	486	0	19.133					By MS/MS	By MS/MS	0	0	0	0	4.7	4.7
P12683	P12683	1	1	1	3-hydroxy-3-methylglutaryl-coenzyme A reductase 1	HMG1	sp|P12683|HMDH1_YEAST 3-hydroxy-3-methylglutaryl-coenzyme A reductase 1 OS=Saccharomyces cerevisiae (strain ATCC 204508 / S288c) GN=HMG1 PE=1 SV=1	1	1	1	1	0	0	0	0	0	1	0	0	0	0	0	1	0	0	0	0	0	1	0.9	0.9	0.9	115.62	1054	1054	0.0013459	6.328						By MS/MS	0	0	0	0	0	0.9
P12688;P18961	P12688	6;2	6;2	6;2	Serine/threonine-protein kinase YPK1	YPK1	sp|P12688|YPK1_YEAST Serine/threonine-protein kinase YPK1 OS=Saccharomyces cerevisiae (strain ATCC 204508 / S288c) GN=YPK1 PE=1 SV=2	2	6	6	6	1	0	0	0	6	6	1	0	0	0	6	6	1	0	0	0	6	6	10.1	10.1	10.1	76.479	680	680;677	0	35.866	By matching				By matching	By MS/MS	1.2	0	0	0	10.1	10.1
P12695	P12695	1	1	1	Dihydrolipoyllysine-residue acetyltransferase component of pyruvate dehydrogenase complex, mitochondrial	LAT1	sp|P12695|ODP2_YEAST Dihydrolipoyllysine-residue acetyltransferase component of pyruvate dehydrogenase complex, mitochondrial OS=Saccharomyces cerevisiae (strain ATCC 204508 / S288c) GN=LAT1 PE=1 SV=1	1	1	1	1	0	1	0	1	0	0	0	1	0	1	0	0	0	1	0	1	0	0	1.7	1.7	1.7	51.817	482	482	0.0025413	6.0324		By matching		By MS/MS			0	1.7	0	1.7	0	0
P12709	P12709	4	4	4	Glucose-6-phosphate isomerase	PGI1	sp|P12709|G6PI_YEAST Glucose-6-phosphate isomerase OS=Saccharomyces cerevisiae (strain ATCC 204508 / S288c) GN=PGI1 PE=1 SV=3	1	4	4	4	2	2	1	3	2	2	2	2	1	3	2	2	2	2	1	3	2	2	6.7	6.7	6.7	61.298	554	554	0	24.381	By MS/MS	By MS/MS	By MS/MS	By MS/MS	By MS/MS	By MS/MS	3.4	4	1.3	5.4	3.4	3.4
P12962	P12962	1	1	1	Cap-associated protein CAF20	CAF20	sp|P12962|CAF20_YEAST Cap-associated protein CAF20 OS=Saccharomyces cerevisiae (strain ATCC 204508 / S288c) GN=CAF20 PE=1 SV=2	1	1	1	1	0	0	0	0	1	1	0	0	0	0	1	1	0	0	0	0	1	1	8.7	8.7	8.7	18.223	161	161	0	11.09					By matching	By MS/MS	0	0	0	0	8.7	8.7
P13185	P13185	1	1	1	Serine/threonine protein kinase KIN1	KIN1	sp|P13185|KIN1_YEAST Serine/threonine protein kinase KIN1 OS=Saccharomyces cerevisiae (strain ATCC 204508 / S288c) GN=KIN1 PE=1 SV=3	1	1	1	1	0	0	0	0	1	1	0	0	0	0	1	1	0	0	0	0	1	1	1.3	1.3	1.3	120.07	1064	1064	1	-2					By MS/MS	By MS/MS	0	0	0	0	1.3	1.3
P13188	P13188	1	1	1	Glutamine--tRNA ligase	GLN4	sp|P13188|SYQ_YEAST Glutamine--tRNA ligase OS=Saccharomyces cerevisiae (strain ATCC 204508 / S288c) GN=GLN4 PE=1 SV=2	1	1	1	1	1	1	0	0	1	0	1	1	0	0	1	0	1	1	0	0	1	0	1	1	1	93.132	809	809	0.0013441	6.3056	By MS/MS	By MS/MS			By MS/MS		1	1	0	0	1	0
P13382	P13382	2	2	2	DNA polymerase alpha catalytic subunit A	POL1	sp|P13382|DPOA_YEAST DNA polymerase alpha catalytic subunit A OS=Saccharomyces cerevisiae (strain ATCC 204508 / S288c) GN=POL1 PE=1 SV=2	1	2	2	2	0	0	0	1	2	2	0	0	0	1	2	2	0	0	0	1	2	2	2	2	2	166.81	1468	1468	0	53.984				By matching	By MS/MS	By MS/MS	0	0	0	1.4	2	2
P13856	P13856	2	2	2	Ras-related protein RSR1	RSR1	sp|P13856|RSR1_YEAST Ras-related protein RSR1 OS=Saccharomyces cerevisiae (strain ATCC 204508 / S288c) GN=RSR1 PE=3 SV=1	1	2	2	2	0	0	0	1	1	2	0	0	0	1	1	2	0	0	0	1	1	2	7.7	7.7	7.7	30.39	272	272	0	18.982				By matching	By MS/MS	By MS/MS	0	0	0	4	4	7.7
P14020	P14020	2	2	2	Dolichol-phosphate mannosyltransferase	DPM1	sp|P14020|DPM1_YEAST Dolichol-phosphate mannosyltransferase OS=Saccharomyces cerevisiae (strain ATCC 204508 / S288c) GN=DPM1 PE=1 SV=3	1	2	2	2	2	2	0	0	2	0	2	2	0	0	2	0	2	2	0	0	2	0	10.5	10.5	10.5	30.362	267	267	0	17.996	By matching	By MS/MS			By matching		10.5	10.5	0	0	10.5	0
P14120	P14120	1	1	1	60S ribosomal protein L30	RPL30	sp|P14120|RL30_YEAST 60S ribosomal protein L30 OS=Saccharomyces cerevisiae (strain ATCC 204508 / S288c) GN=RPL30 PE=1 SV=3	1	1	1	1	1	1	0	1	1	1	1	1	0	1	1	1	1	1	0	1	1	1	11.4	11.4	11.4	11.415	105	105	0	13.882	By matching	By MS/MS		By MS/MS	By MS/MS	By MS/MS	11.4	11.4	0	11.4	11.4	11.4
P14126	P14126	6	6	6	60S ribosomal protein L3	RPL3	sp|P14126|RL3_YEAST 60S ribosomal protein L3 OS=Saccharomyces cerevisiae (strain ATCC 204508 / S288c) GN=RPL3 PE=1 SV=4	1	6	6	6	4	3	1	0	4	4	4	3	1	0	4	4	4	3	1	0	4	4	14.7	14.7	14.7	43.757	387	387	0	48.191	By MS/MS	By MS/MS	By matching		By MS/MS	By MS/MS	10.6	8	2.6	0	10.1	10.1
P14284	P14284	1	1	1	DNA polymerase zeta catalytic subunit	REV3	sp|P14284|DPOZ_YEAST DNA polymerase zeta catalytic subunit OS=Saccharomyces cerevisiae (strain ATCC 204508 / S288c) GN=REV3 PE=1 SV=1	1	1	1	1	1	1	0	1	1	1	1	1	0	1	1	1	1	1	0	1	1	1	0.6	0.6	0.6	172.96	1504	1504	0.0085262	5.837	By MS/MS	By MS/MS		By MS/MS	By MS/MS	By MS/MS	0.6	0.6	0	0.6	0.6	0.6
P14540	P14540	4	4	4	Fructose-bisphosphate aldolase	FBA1	sp|P14540|ALF_YEAST Fructose-bisphosphate aldolase OS=Saccharomyces cerevisiae (strain ATCC 204508 / S288c) GN=FBA1 PE=1 SV=3	1	4	4	4	3	4	2	4	3	2	3	4	2	4	3	2	3	4	2	4	3	2	15	15	15	39.62	359	359	0	66.27	By MS/MS	By MS/MS	By matching	By MS/MS	By MS/MS	By MS/MS	12.3	15	10.6	15	12.3	10.6
P14832	P14832	1	1	1	Peptidyl-prolyl cis-trans isomerase	CPR1	sp|P14832|CYPH_YEAST Peptidyl-prolyl cis-trans isomerase OS=Saccharomyces cerevisiae (strain ATCC 204508 / S288c) GN=CPR1 PE=1 SV=3	1	1	1	1	0	1	0	0	1	0	0	1	0	0	1	0	0	1	0	0	1	0	9.9	9.9	9.9	17.39	162	162	0	22.997		By MS/MS			By matching		0	9.9	0	0	9.9	0
P14843	P14843	3	2	2	Phospho-2-dehydro-3-deoxyheptonate aldolase, phenylalanine-inhibited	ARO3	sp|P14843|AROF_YEAST Phospho-2-dehydro-3-deoxyheptonate aldolase, phenylalanine-inhibited OS=Saccharomyces cerevisiae (strain ATCC 204508 / S288c) GN=ARO3 PE=1 SV=1	1	3	2	2	0	1	0	1	2	1	0	1	0	0	2	1	0	1	0	0	2	1	6.2	4.1	4.1	41.069	370	370	0	10.892		By matching		By matching	By MS/MS	By MS/MS	0	1.9	0	2.2	4.1	1.9
P14904	P14904	3	3	3	Vacuolar aminopeptidase 1	APE1	sp|P14904|AMPL_YEAST Vacuolar aminopeptidase 1 OS=Saccharomyces cerevisiae (strain ATCC 204508 / S288c) GN=APE1 PE=1 SV=2	1	3	3	3	1	3	0	1	1	1	1	3	0	1	1	1	1	3	0	1	1	1	6.8	6.8	6.8	57.092	514	514	0	34.505	By matching	By MS/MS		By matching	By matching	By matching	1.9	6.8	0	1.6	1.9	1.9
P14906	P14906	1	1	1	Protein translocation protein SEC63	SEC63	sp|P14906|SEC63_YEAST Protein translocation protein SEC63 OS=Saccharomyces cerevisiae (strain ATCC 204508 / S288c) GN=SEC63 PE=1 SV=2	1	1	1	1	0	0	0	0	0	1	0	0	0	0	0	1	0	0	0	0	0	1	2.6	2.6	2.6	75.344	663	663	0	8.6656						By MS/MS	0	0	0	0	0	2.6
P14907	P14907	2	2	2	Nucleoporin NSP1	NSP1	sp|P14907|NSP1_YEAST Nucleoporin NSP1 OS=Saccharomyces cerevisiae (strain ATCC 204508 / S288c) GN=NSP1 PE=1 SV=1	1	2	2	2	0	0	0	1	1	2	0	0	0	1	1	2	0	0	0	1	1	2	2.4	2.4	2.4	86.515	823	823	0	60.167				By MS/MS	By MS/MS	By MS/MS	0	0	0	1.2	1.2	2.4
P15019;P53228	P15019	3;1	3;1	3;1	Transaldolase	TAL1	sp|P15019|TAL1_YEAST Transaldolase OS=Saccharomyces cerevisiae (strain ATCC 204508 / S288c) GN=TAL1 PE=1 SV=4	2	3	3	3	1	3	0	3	1	2	1	3	0	3	1	2	1	3	0	3	1	2	9	9	9	37.036	335	335;333	0	37.776	By matching	By MS/MS		By MS/MS	By MS/MS	By MS/MS	3	9	0	9	3	6.6
P15108	P15108	8	8	1	ATP-dependent molecular chaperone HSC82	HSC82	sp|P15108|HSC82_YEAST ATP-dependent molecular chaperone HSC82 OS=Saccharomyces cerevisiae (strain ATCC 204508 / S288c) GN=HSC82 PE=1 SV=4	1	8	8	1	8	8	5	6	7	6	8	8	5	6	7	6	1	1	1	1	1	1	15.3	15.3	3.8	80.899	705	705	0	209.7	By MS/MS	By MS/MS	By MS/MS	By MS/MS	By MS/MS	By MS/MS	15.3	15.3	10.1	12.1	14	12.2
P15180	P15180	3	3	3	Lysine--tRNA ligase, cytoplasmic	KRS1	sp|P15180|SYKC_YEAST Lysine--tRNA ligase, cytoplasmic OS=Saccharomyces cerevisiae (strain ATCC 204508 / S288c) GN=KRS1 PE=1 SV=2	1	3	3	3	0	2	0	1	0	1	0	2	0	1	0	1	0	2	0	1	0	1	5.8	5.8	5.8	67.958	591	591	0	30.189		By MS/MS		By MS/MS		By matching	0	4.7	0	1	0	2.7
P15496	P15496	1	1	1	Isopentenyl-diphosphate Delta-isomerase	IDI1	sp|P15496|IDI1_YEAST Isopentenyl-diphosphate Delta-isomerase OS=Saccharomyces cerevisiae (strain ATCC 204508 / S288c) GN=IDI1 PE=1 SV=2	1	1	1	1	1	1	0	1	1	1	1	1	0	1	1	1	1	1	0	1	1	1	4.5	4.5	4.5	33.351	288	288	0	37.414	By matching	By MS/MS		By matching	By MS/MS	By MS/MS	4.5	4.5	0	4.5	4.5	4.5
P15646	P15646	2	2	2	rRNA 2-O-methyltransferase fibrillarin	NOP1	sp|P15646|FBRL_YEAST rRNA 2-O-methyltransferase fibrillarin OS=Saccharomyces cerevisiae (strain ATCC 204508 / S288c) GN=NOP1 PE=1 SV=1	1	2	2	2	2	0	1	1	2	2	2	0	1	1	2	2	2	0	1	1	2	2	4.6	4.6	4.6	34.465	327	327	0	11.895	By MS/MS		By matching	By MS/MS	By MS/MS	By MS/MS	4.6	0	2.1	2.1	4.6	4.6
P15705	P15705	4	4	4	Heat shock protein STI1	STI1	sp|P15705|STI1_YEAST Heat shock protein STI1 OS=Saccharomyces cerevisiae (strain ATCC 204508 / S288c) GN=STI1 PE=1 SV=1	1	4	4	4	2	3	0	2	3	2	2	3	0	2	3	2	2	3	0	2	3	2	7.3	7.3	7.3	66.264	589	589	0	43.772	By MS/MS	By MS/MS		By MS/MS	By MS/MS	By MS/MS	4.6	5.9	0	4.6	5.9	4.6
P15873	P15873	1	1	1	Proliferating cell nuclear antigen	POL30	sp|P15873|PCNA_YEAST Proliferating cell nuclear antigen OS=Saccharomyces cerevisiae (strain ATCC 204508 / S288c) GN=POL30 PE=1 SV=1	1	1	1	1	0	1	0	0	0	0	0	1	0	0	0	0	0	1	0	0	0	0	5	5	5	28.916	258	258	0	7.7835		By MS/MS					0	5	0	0	0	0
P15891	P15891	1	1	1	Actin-binding protein	ABP1	sp|P15891|ABP1_YEAST Actin-binding protein OS=Saccharomyces cerevisiae (strain ATCC 204508 / S288c) GN=ABP1 PE=1 SV=4	1	1	1	1	0	1	0	1	1	1	0	1	0	1	1	1	0	1	0	1	1	1	1.5	1.5	1.5	65.575	592	592	0	7.2686		By MS/MS		By MS/MS	By MS/MS	By MS/MS	0	1.5	0	1.5	1.5	1.5
P16120	P16120	3	3	3	Threonine synthase	THR4	sp|P16120|THRC_YEAST Threonine synthase OS=Saccharomyces cerevisiae (strain ATCC 204508 / S288c) GN=THR4 PE=1 SV=1	1	3	3	3	1	3	0	1	1	1	1	3	0	1	1	1	1	3	0	1	1	1	7.2	7.2	7.2	57.474	514	514	0	37.183	By matching	By MS/MS		By matching	By MS/MS	By MS/MS	2.5	7.2	0	2.5	2.5	2.5
P16140	P16140	7	7	7	V-type proton ATPase subunit B	VMA2	sp|P16140|VATB_YEAST V-type proton ATPase subunit B OS=Saccharomyces cerevisiae (strain ATCC 204508 / S288c) GN=VMA2 PE=1 SV=2	1	7	7	7	5	5	0	7	4	3	5	5	0	7	4	3	5	5	0	7	4	3	16.1	16.1	16.1	57.749	517	517	0	65.537	By MS/MS	By MS/MS		By MS/MS	By MS/MS	By MS/MS	11.4	11.2	0	16.1	10.3	7.4
P16387	P16387	4	4	4	Pyruvate dehydrogenase E1 component subunit alpha, mitochondrial	PDA1	sp|P16387|ODPA_YEAST Pyruvate dehydrogenase E1 component subunit alpha, mitochondrial OS=Saccharomyces cerevisiae (strain ATCC 204508 / S288c) GN=PDA1 PE=1 SV=2	1	4	4	4	3	3	1	3	3	3	3	3	1	3	3	3	3	3	1	3	3	3	10.2	10.2	10.2	46.343	420	420	0	36.037	By MS/MS	By MS/MS	By matching	By MS/MS	By MS/MS	By MS/MS	8.1	6.9	3.3	6.9	8.1	8.1
P16451	P16451	1	1	1	Pyruvate dehydrogenase complex protein X component, mitochondrial	PDX1	sp|P16451|ODPX_YEAST Pyruvate dehydrogenase complex protein X component, mitochondrial OS=Saccharomyces cerevisiae (strain ATCC 204508 / S288c) GN=PDX1 PE=1 SV=1	1	1	1	1	0	0	0	1	1	1	0	0	0	1	1	1	0	0	0	1	1	1	3.7	3.7	3.7	45.361	410	410	0	25.632				By MS/MS	By MS/MS	By MS/MS	0	0	0	3.7	3.7	3.7
P16474	P16474	4	3	3	78 kDa glucose-regulated protein homolog	KAR2	sp|P16474|GRP78_YEAST 78 kDa glucose-regulated protein homolog OS=Saccharomyces cerevisiae (strain ATCC 204508 / S288c) GN=KAR2 PE=1 SV=1	1	4	3	3	3	3	2	2	2	1	2	2	1	1	1	0	2	2	1	1	1	0	8.8	7	7	74.467	682	682	0	47.754	By MS/MS	By MS/MS	By matching	By matching	By matching	By matching	6.9	6.2	4.3	4.3	4.3	1.8
P16521;P53978	P16521;P53978	11;6	11;6	11;6	Elongation factor 3A;Elongation factor 3B	YEF3;HEF3	sp|P16521|EF3A_YEAST Elongation factor 3A OS=Saccharomyces cerevisiae (strain ATCC 204508 / S288c) GN=YEF3 PE=1 SV=4;sp|P53978|EF3B_YEAST Elongation factor 3B OS=Saccharomyces cerevisiae (strain ATCC 204508 / S288c) GN=HEF3 PE=1 SV=2	2	11	11	11	7	10	4	7	7	5	7	10	4	7	7	5	7	10	4	7	7	5	11.5	11.5	11.5	115.94	1044	1044;1044	0	117	By MS/MS	By MS/MS	By MS/MS	By MS/MS	By MS/MS	By MS/MS	8.5	11	4.3	7.1	8.2	6.7
P16547	P16547	2	2	2	Mitochondrial outer membrane protein OM45	OM45	sp|P16547|OM45_YEAST Mitochondrial outer membrane protein OM45 OS=Saccharomyces cerevisiae (strain ATCC 204508 / S288c) GN=OM45 PE=1 SV=2	1	2	2	2	0	0	0	0	2	2	0	0	0	0	2	2	0	0	0	0	2	2	4.8	4.8	4.8	44.58	393	393	0	12.325					By matching	By MS/MS	0	0	0	0	4.8	4.8
P16550	P16550	1	1	1	Protein APA1;5,5-P-1,P-4-tetraphosphate phosphorylase;ADP-sulfurylase	APA1	sp|P16550|APA1_YEAST Protein APA1 OS=Saccharomyces cerevisiae (strain ATCC 204508 / S288c) GN=APA1 PE=1 SV=4	1	1	1	1	1	1	0	0	0	0	1	1	0	0	0	0	1	1	0	0	0	0	2.5	2.5	2.5	36.492	321	321	0.002642	6.2397	By MS/MS	By MS/MS					2.5	2.5	0	0	0	0
P16622	P16622	3	3	3	Ferrochelatase, mitochondrial	HEM15	sp|P16622|HEMH_YEAST Ferrochelatase, mitochondrial OS=Saccharomyces cerevisiae (strain ATCC 204508 / S288c) GN=HEM15 PE=1 SV=1	1	3	3	3	0	0	0	2	3	3	0	0	0	2	3	3	0	0	0	2	3	3	10.7	10.7	10.7	44.596	393	393	0	32.654				By MS/MS	By MS/MS	By MS/MS	0	0	0	4.6	10.7	10.7
P16861	P16861	8	7	7	ATP-dependent 6-phosphofructokinase subunit alpha	PFK1	sp|P16861|PFKA1_YEAST ATP-dependent 6-phosphofructokinase subunit alpha OS=Saccharomyces cerevisiae (strain ATCC 204508 / S288c) GN=PFK1 PE=1 SV=1	1	8	7	7	7	6	1	6	6	2	6	6	1	6	5	2	6	6	1	6	5	2	10.4	9.5	9.5	107.97	987	987	0	90.251	By MS/MS	By MS/MS	By matching	By matching	By MS/MS	By MS/MS	9.7	7.3	1.4	7.3	8	2.9
P16862	P16862	12	12	11	ATP-dependent 6-phosphofructokinase subunit beta	PFK2	sp|P16862|PFKA2_YEAST ATP-dependent 6-phosphofructokinase subunit beta OS=Saccharomyces cerevisiae (strain ATCC 204508 / S288c) GN=PFK2 PE=1 SV=4	1	12	12	11	8	10	2	7	7	6	8	10	2	7	7	6	7	10	2	7	6	6	15	15	14.1	104.62	959	959	0	111.67	By MS/MS	By MS/MS	By matching	By MS/MS	By MS/MS	By matching	10.6	13	2.2	8.8	9.2	7.6
P29453;P17076	P29453;P17076	3;3	3;3	3;3	60S ribosomal protein L8-B;60S ribosomal protein L8-A	RPL8B;RPL8A	sp|P29453|RL8B_YEAST 60S ribosomal protein L8-B OS=Saccharomyces cerevisiae (strain ATCC 204508 / S288c) GN=RPL8B PE=1 SV=3;sp|P17076|RL8A_YEAST 60S ribosomal protein L8-A OS=Saccharomyces cerevisiae (strain ATCC 204508 / S288c) GN=RPL8A PE=1 SV=4	2	3	3	3	3	3	2	3	3	3	3	3	2	3	3	3	3	3	2	3	3	3	12.1	12.1	12.1	28.111	256	256;256	0	37.204	By MS/MS	By MS/MS	By MS/MS	By MS/MS	By MS/MS	By MS/MS	12.1	12.1	6.6	12.1	12.1	12.1
P17106	P17106	3	3	3	Centromere-binding protein 1	CBF1	sp|P17106|CBF1_YEAST Centromere-binding protein 1 OS=Saccharomyces cerevisiae (strain ATCC 204508 / S288c) GN=CBF1 PE=1 SV=2	1	3	3	3	0	0	0	0	2	3	0	0	0	0	2	3	0	0	0	0	2	3	12	12	12	39.387	351	351	0	37.873					By matching	By MS/MS	0	0	0	0	7.1	12
P17255	P17255	16	16	16	V-type proton ATPase catalytic subunit A;Endonuclease PI-SceI	VMA1	sp|P17255|VATA_YEAST V-type proton ATPase catalytic subunit A OS=Saccharomyces cerevisiae (strain ATCC 204508 / S288c) GN=VMA1 PE=1 SV=3	1	16	16	16	10	13	6	12	12	11	10	13	6	12	12	11	10	13	6	12	12	11	15	15	15	118.64	1071	1071	0	137.89	By MS/MS	By MS/MS	By MS/MS	By MS/MS	By MS/MS	By MS/MS	10.1	12.5	5.8	11.2	12	10.8
P17891	P17891	1	1	1	Clathrin light chain	CLC1	sp|P17891|CLC1_YEAST Clathrin light chain OS=Saccharomyces cerevisiae (strain ATCC 204508 / S288c) GN=CLC1 PE=1 SV=1	1	1	1	1	1	1	0	0	1	1	1	1	0	0	1	1	1	1	0	0	1	1	6.9	6.9	6.9	26.531	233	233	0	19.883	By MS/MS	By matching			By matching	By matching	6.9	6.9	0	0	6.9	6.9
P18239	P18239	2	2	2	ADP,ATP carrier protein 2	PET9	sp|P18239|ADT2_YEAST ADP,ATP carrier protein 2 OS=Saccharomyces cerevisiae (strain ATCC 204508 / S288c) GN=PET9 PE=1 SV=2	1	2	2	2	0	2	0	1	1	1	0	2	0	1	1	1	0	2	0	1	1	1	6.6	6.6	6.6	34.426	318	318	0	18.786		By MS/MS		By MS/MS	By MS/MS	By MS/MS	0	6.6	0	3.8	3.8	3.8
P18480	P18480	1	1	1	SWI/SNF chromatin-remodeling complex subunit SNF5	SNF5	sp|P18480|SNF5_YEAST SWI/SNF chromatin-remodeling complex subunit SNF5 OS=Saccharomyces cerevisiae (strain ATCC 204508 / S288c) GN=SNF5 PE=1 SV=3	1	1	1	1	0	0	0	0	1	1	0	0	0	0	1	1	0	0	0	0	1	1	1.1	1.1	1.1	102.54	905	905	0.0037594	5.9514					By MS/MS	By matching	0	0	0	0	1.1	1.1
P18888	P18888	2	2	2	Transcription regulatory protein SNF6	SNF6	sp|P18888|SNF6_YEAST Transcription regulatory protein SNF6 OS=Saccharomyces cerevisiae (strain ATCC 204508 / S288c) GN=SNF6 PE=1 SV=1	1	2	2	2	0	1	0	1	1	2	0	1	0	1	1	2	0	1	0	1	1	2	7.2	7.2	7.2	37.606	332	332	0	13.86		By MS/MS		By matching	By MS/MS	By MS/MS	0	3	0	4.2	4.2	7.2
P18899	P18899	1	1	1	Stress protein DDR48	DDR48	sp|P18899|DDR48_YEAST Stress protein DDR48 OS=Saccharomyces cerevisiae (strain ATCC 204508 / S288c) GN=DDR48 PE=1 SV=4	1	1	1	1	0	1	0	1	0	0	0	1	0	1	0	0	0	1	0	1	0	0	2.1	2.1	2.1	46.233	430	430	0.0026212	6.2039		By MS/MS		By MS/MS			0	2.1	0	2.1	0	0
P19097	P19097	10	10	10	Fatty acid synthase subunit alpha;Acyl carrier;3-oxoacyl-[acyl-carrier-protein] reductase;3-oxoacyl-[acyl-carrier-protein] synthase	FAS2	sp|P19097|FAS2_YEAST Fatty acid synthase subunit alpha OS=Saccharomyces cerevisiae (strain ATCC 204508 / S288c) GN=FAS2 PE=1 SV=2	1	10	10	10	5	8	1	4	7	5	5	8	1	4	7	5	5	8	1	4	7	5	5.9	5.9	5.9	206.94	1887	1887	0	84.251	By MS/MS	By MS/MS	By matching	By MS/MS	By MS/MS	By MS/MS	2.9	4.9	0.4	2.9	4.6	3.5
P19146;P11076	P19146;P11076	2;1	2;1	2;1	ADP-ribosylation factor 2;ADP-ribosylation factor 1	ARF2;ARF1	sp|P19146|ARF2_YEAST ADP-ribosylation factor 2 OS=Saccharomyces cerevisiae (strain ATCC 204508 / S288c) GN=ARF2 PE=1 SV=3;sp|P11076|ARF1_YEAST ADP-ribosylation factor 1 OS=Saccharomyces cerevisiae (strain ATCC 204508 / S288c) GN=ARF1 PE=1 SV=3	2	2	2	2	0	1	0	1	1	2	0	1	0	1	1	2	0	1	0	1	1	2	12.2	12.2	12.2	20.657	181	181;181	0	12.858		By MS/MS		By MS/MS	By MS/MS	By MS/MS	0	4.4	0	4.4	4.4	12.2
P19358;P10659	P19358;P10659	3;2	3;2	3;2	S-adenosylmethionine synthase 2;S-adenosylmethionine synthase 1	SAM2;SAM1	sp|P19358|METK2_YEAST S-adenosylmethionine synthase 2 OS=Saccharomyces cerevisiae (strain ATCC 204508 / S288c) GN=SAM2 PE=1 SV=3;sp|P10659|METK1_YEAST S-adenosylmethionine synthase 1 OS=Saccharomyces cerevisiae (strain ATCC 204508 / S288c) GN=SAM1 PE=1 SV=	2	3	3	3	3	3	1	2	2	3	3	3	1	2	2	3	3	3	1	2	2	3	8.1	8.1	8.1	42.255	384	384;382	0	31.364	By MS/MS	By MS/MS	By MS/MS	By MS/MS	By MS/MS	By MS/MS	8.1	8.1	2.1	4.2	4.2	8.1
P19414	P19414	7	7	7	Aconitate hydratase, mitochondrial	ACO1	sp|P19414|ACON_YEAST Aconitate hydratase, mitochondrial OS=Saccharomyces cerevisiae (strain ATCC 204508 / S288c) GN=ACO1 PE=1 SV=2	1	7	7	7	6	6	0	4	6	5	6	6	0	4	6	5	6	6	0	4	6	5	11.1	11.1	11.1	85.367	778	778	0	88.119	By MS/MS	By MS/MS		By MS/MS	By MS/MS	By MS/MS	10	9.6	0	6.9	10	8.6
P19882	P19882	5	5	5	Heat shock protein 60, mitochondrial	HSP60	sp|P19882|HSP60_YEAST Heat shock protein 60, mitochondrial OS=Saccharomyces cerevisiae (strain ATCC 204508 / S288c) GN=HSP60 PE=1 SV=1	1	5	5	5	4	5	2	4	4	4	4	5	2	4	4	4	4	5	2	4	4	4	9.3	9.3	9.3	60.751	572	572	0	66.896	By MS/MS	By MS/MS	By MS/MS	By MS/MS	By MS/MS	By MS/MS	7.7	9.3	2.4	7.7	7.7	7.7
P19955	P19955	1	1	1	37S ribosomal protein YMR-31, mitochondrial	YMR31	sp|P19955|RT31_YEAST 37S ribosomal protein YMR-31, mitochondrial OS=Saccharomyces cerevisiae (strain ATCC 204508 / S288c) GN=YMR31 PE=1 SV=1	1	1	1	1	0	0	0	1	1	1	0	0	0	1	1	1	0	0	0	1	1	1	9.8	9.8	9.8	13.689	123	123	0	7.5119				By matching	By MS/MS	By matching	0	0	0	9.8	9.8	9.8
P20051	P20051	1	1	1	Dihydroorotase	URA4	sp|P20051|PYRC_YEAST Dihydroorotase OS=Saccharomyces cerevisiae (strain ATCC 204508 / S288c) GN=URA4 PE=1 SV=2	1	1	1	1	0	1	0	1	1	1	0	1	0	1	1	1	0	1	0	1	1	1	4.7	4.7	4.7	40.313	364	364	0	17.579		By MS/MS		By MS/MS	By MS/MS	By MS/MS	0	4.7	0	4.7	4.7	4.7
P20433	P20433	2	2	2	DNA-directed RNA polymerase II subunit RPB4	RPB4	sp|P20433|RPB4_YEAST DNA-directed RNA polymerase II subunit RPB4 OS=Saccharomyces cerevisiae (strain ATCC 204508 / S288c) GN=RPB4 PE=1 SV=1	1	2	2	2	0	0	0	0	1	2	0	0	0	0	1	2	0	0	0	0	1	2	8.6	8.6	8.6	25.414	221	221	0	18.652					By MS/MS	By MS/MS	0	0	0	0	3.6	8.6
P20435	P20435	1	1	1	DNA-directed RNA polymerases I, II, and III subunit RPABC2	RPO26	sp|P20435|RPAB2_YEAST DNA-directed RNA polymerases I, II, and III subunit RPABC2 OS=Saccharomyces cerevisiae (strain ATCC 204508 / S288c) GN=RPO26 PE=1 SV=1	1	1	1	1	0	1	0	0	0	0	0	1	0	0	0	0	0	1	0	0	0	0	12.3	12.3	12.3	17.91	155	155	0	9.7979		By MS/MS					0	12.3	0	0	0	0
P20459	P20459	1	1	1	Eukaryotic translation initiation factor 2 subunit alpha	SUI2	sp|P20459|IF2A_YEAST Eukaryotic translation initiation factor 2 subunit alpha OS=Saccharomyces cerevisiae (strain ATCC 204508 / S288c) GN=SUI2 PE=1 SV=1	1	1	1	1	0	1	0	0	0	0	0	1	0	0	0	0	0	1	0	0	0	0	2.6	2.6	2.6	34.717	304	304	0	7.7775		By MS/MS					0	2.6	0	0	0	0
P20606	P20606	1	1	1	Small COPII coat GTPase SAR1	SAR1	sp|P20606|SAR1_YEAST Small COPII coat GTPase SAR1 OS=Saccharomyces cerevisiae (strain ATCC 204508 / S288c) GN=SAR1 PE=1 SV=1	1	1	1	1	1	0	0	0	0	0	1	0	0	0	0	0	1	0	0	0	0	0	6.8	6.8	6.8	21.45	190	190	0.0013624	6.4094	By MS/MS						6.8	0	0	0	0	0
P21147	P21147	1	1	1	Acyl-CoA desaturase 1	OLE1	sp|P21147|ACO1_YEAST Acyl-CoA desaturase 1 OS=Saccharomyces cerevisiae (strain ATCC 204508 / S288c) GN=OLE1 PE=1 SV=2	1	1	1	1	0	0	0	0	1	1	0	0	0	0	1	1	0	0	0	0	1	1	2.5	2.5	2.5	58.402	510	510	0.0026178	6.2006					By MS/MS	By MS/MS	0	0	0	0	2.5	2.5
P21242	P21242	2	2	2	Probable proteasome subunit alpha type-7	PRE10	sp|P21242|PSA7_YEAST Probable proteasome subunit alpha type-7 OS=Saccharomyces cerevisiae (strain ATCC 204508 / S288c) GN=PRE10 PE=1 SV=2	1	2	2	2	2	1	1	1	2	1	2	1	1	1	2	1	2	1	1	1	2	1	8	8	8	31.536	288	288	0	14.704	By MS/MS	By MS/MS	By matching	By matching	By MS/MS	By MS/MS	8	3.8	4.2	3.8	8	4.2
P21339	P21339	1	1	1	Morphogenesis-related protein MSB1	MSB1	sp|P21339|MSB1_YEAST Morphogenesis-related protein MSB1 OS=Saccharomyces cerevisiae (strain ATCC 204508 / S288c) GN=MSB1 PE=1 SV=1	1	1	1	1	0	0	0	0	1	1	0	0	0	0	1	1	0	0	0	0	1	1	1.1	1.1	1.1	129.97	1137	1137	0	13.081					By matching	By MS/MS	0	0	0	0	1.1	1.1
P21524	P21524	2	2	2	Ribonucleoside-diphosphate reductase large chain 1	RNR1	sp|P21524|RIR1_YEAST Ribonucleoside-diphosphate reductase large chain 1 OS=Saccharomyces cerevisiae (strain ATCC 204508 / S288c) GN=RNR1 PE=1 SV=2	1	2	2	2	1	1	0	0	1	0	1	1	0	0	1	0	1	1	0	0	1	0	1.8	1.8	1.8	99.56	888	888	0	12.419	By MS/MS	By MS/MS			By MS/MS		1	1	0	0	0.8	0
P21576	P21576	1	1	1	Vacuolar protein sorting-associated protein 1	VPS1	sp|P21576|VPS1_YEAST Vacuolar protein sorting-associated protein 1 OS=Saccharomyces cerevisiae (strain ATCC 204508 / S288c) GN=VPS1 PE=1 SV=2	1	1	1	1	1	1	0	1	1	1	1	1	0	1	1	1	1	1	0	1	1	1	1.6	1.6	1.6	78.736	704	704	0	6.6124	By matching	By matching		By matching	By MS/MS	By MS/MS	1.6	1.6	0	1.6	1.6	1.6
P21951	P21951	1	1	1	DNA polymerase epsilon catalytic subunit A	POL2	sp|P21951|DPOE_YEAST DNA polymerase epsilon catalytic subunit A OS=Saccharomyces cerevisiae (strain ATCC 204508 / S288c) GN=POL2 PE=1 SV=1	1	1	1	1	0	0	0	0	0	1	0	0	0	0	0	1	0	0	0	0	0	1	0.3	0.3	0.3	255.67	2222	2222	0	20.57						By MS/MS	0	0	0	0	0	0.3
P21954;P41939;P53982	P21954	3;1;1	3;1;1	3;1;1	Isocitrate dehydrogenase [NADP], mitochondrial	IDP1	sp|P21954|IDHP_YEAST Isocitrate dehydrogenase [NADP], mitochondrial OS=Saccharomyces cerevisiae (strain ATCC 204508 / S288c) GN=IDP1 PE=1 SV=1	3	3	3	3	2	2	1	1	2	2	2	2	1	1	2	2	2	2	1	1	2	2	7.7	7.7	7.7	48.19	428	428;412;420	0	18.277	By MS/MS	By MS/MS	By matching	By matching	By MS/MS	By MS/MS	5.1	4.7	3	2.6	4.7	4.7
P21957	P21957	3	3	3	Transcriptional repressor OPI1	OPI1	sp|P21957|OPI1_YEAST Transcriptional repressor OPI1 OS=Saccharomyces cerevisiae (strain ATCC 204508 / S288c) GN=OPI1 PE=1 SV=1	1	3	3	3	0	0	0	1	3	3	0	0	0	1	3	3	0	0	0	1	3	3	8.4	8.4	8.4	46.064	404	404	0	51.138				By matching	By MS/MS	By MS/MS	0	0	0	4	8.4	8.4
P22137	P22137	1	1	1	Clathrin heavy chain	CHC1	sp|P22137|CLH_YEAST Clathrin heavy chain OS=Saccharomyces cerevisiae (strain ATCC 204508 / S288c) GN=CHC1 PE=1 SV=1	1	1	1	1	0	1	0	0	0	0	0	1	0	0	0	0	0	1	0	0	0	0	0.5	0.5	0.5	187.23	1653	1653	0.002574	6.1051		By MS/MS					0	0.5	0	0	0	0
P22138	P22138	3	3	3	DNA-directed RNA polymerase I subunit RPA135	RPA135	sp|P22138|RPA2_YEAST DNA-directed RNA polymerase I subunit RPA135 OS=Saccharomyces cerevisiae (strain ATCC 204508 / S288c) GN=RPA135 PE=1 SV=1	1	3	3	3	0	2	0	3	2	2	0	2	0	3	2	2	0	2	0	3	2	2	3.4	3.4	3.4	135.74	1203	1203	0	21.548		By MS/MS		By MS/MS	By MS/MS	By MS/MS	0	2.1	0	3.4	2.6	2.6
P22203	P22203	2	2	2	V-type proton ATPase subunit E	VMA4	sp|P22203|VATE_YEAST V-type proton ATPase subunit E OS=Saccharomyces cerevisiae (strain ATCC 204508 / S288c) GN=VMA4 PE=1 SV=4	1	2	2	2	0	2	2	2	2	2	0	2	2	2	2	2	0	2	2	2	2	2	9	9	9	26.471	233	233	0	30.418		By MS/MS	By matching	By matching	By MS/MS	By MS/MS	0	9	9	9	9	9
P22204	P22204	11	11	7	Cell cycle protein kinase DBF2	DBF2	sp|P22204|DBF2_YEAST Cell cycle protein kinase DBF2 OS=Saccharomyces cerevisiae (strain ATCC 204508 / S288c) GN=DBF2 PE=1 SV=3	1	11	11	7	0	1	0	8	9	8	0	1	0	8	9	8	0	1	0	4	5	5	19.1	19.1	15.2	66.147	572	572	0	304.9		By matching		By MS/MS	By MS/MS	By MS/MS	0	2.3	0	12.9	15.7	18
P22209	P22209	1	1	1	Serine/threonine-protein kinase KIN3	KIN3	sp|P22209|KIN3_YEAST Serine/threonine-protein kinase KIN3 OS=Saccharomyces cerevisiae (strain ATCC 204508 / S288c) GN=KIN3 PE=3 SV=2	1	1	1	1	0	0	0	1	1	1	0	0	0	1	1	1	0	0	0	1	1	1	2.3	2.3	2.3	51.203	435	435	0	7.9784				By matching	By MS/MS	By MS/MS	0	0	0	2.3	2.3	2.3
P22804	P22804	1	1	1	Protein transport protein BET1	BET1	sp|P22804|BET1_YEAST Protein transport protein BET1 OS=Saccharomyces cerevisiae (strain ATCC 204508 / S288c) GN=BET1 PE=1 SV=1	1	1	1	1	0	0	0	1	0	1	0	0	0	1	0	1	0	0	0	1	0	1	6.3	6.3	6.3	15.72	142	142	0	6.9929				By matching		By MS/MS	0	0	0	6.3	0	6.3
P22943	P22943	2	2	2	12 kDa heat shock protein	HSP12	sp|P22943|HSP12_YEAST 12 kDa heat shock protein OS=Saccharomyces cerevisiae (strain ATCC 204508 / S288c) GN=HSP12 PE=1 SV=1	1	2	2	2	1	2	0	2	2	2	1	2	0	2	2	2	1	2	0	2	2	2	23.9	23.9	23.9	11.693	109	109	0	75.028	By matching	By MS/MS		By MS/MS	By MS/MS	By MS/MS	13.8	23.9	0	23.9	23.9	23.9
P23201	P23201	2	2	2	Protein SPA2	SPA2	sp|P23201|SPA2_YEAST Protein SPA2 OS=Saccharomyces cerevisiae (strain ATCC 204508 / S288c) GN=SPA2 PE=1 SV=1	1	2	2	2	0	0	0	1	2	2	0	0	0	1	2	2	0	0	0	1	2	2	1.9	1.9	1.9	163.14	1466	1466	0	36.242				By matching	By MS/MS	By MS/MS	0	0	0	1.4	1.9	1.9
P23248;P33442	P23248;P33442	7;6	7;6	7;6	40S ribosomal protein S1-B;40S ribosomal protein S1-A	RPS1B;RPS1A	sp|P23248|RS3A2_YEAST 40S ribosomal protein S1-B OS=Saccharomyces cerevisiae (strain ATCC 204508 / S288c) GN=RPS1B PE=1 SV=3;sp|P33442|RS3A1_YEAST 40S ribosomal protein S1-A OS=Saccharomyces cerevisiae (strain ATCC 204508 / S288c) GN=RPS1A PE=1 SV=2	2	7	7	7	4	7	4	7	4	5	4	7	4	7	4	5	4	7	4	7	4	5	27.5	27.5	27.5	28.812	255	255;255	0	55.289	By MS/MS	By MS/MS	By MS/MS	By MS/MS	By MS/MS	By MS/MS	13.3	27.5	13.3	27.5	17.6	20.4
P23254	P23254	3	3	3	Transketolase 1	TKL1	sp|P23254|TKT1_YEAST Transketolase 1 OS=Saccharomyces cerevisiae (strain ATCC 204508 / S288c) GN=TKL1 PE=1 SV=4	1	3	3	3	3	3	0	1	3	2	3	3	0	1	3	2	3	3	0	1	3	2	7.8	7.8	7.8	73.805	680	680	0	54.529	By MS/MS	By MS/MS		By MS/MS	By MS/MS	By matching	7.8	7.8	0	4.4	7.8	6.2
P23542	P23542	2	2	2	Aspartate aminotransferase, cytoplasmic	AAT2	sp|P23542|AATC_YEAST Aspartate aminotransferase, cytoplasmic OS=Saccharomyces cerevisiae (strain ATCC 204508 / S288c) GN=AAT2 PE=1 SV=3	1	2	2	2	0	1	0	1	2	1	0	1	0	1	2	1	0	1	0	1	2	1	6.9	6.9	6.9	46.057	418	418	0	23.261		By matching		By matching	By MS/MS	By MS/MS	0	3.3	0	3.3	6.9	3.3
P23615	P23615	1	1	1	Transcription elongation factor SPT6	SPT6	sp|P23615|SPT6_YEAST Transcription elongation factor SPT6 OS=Saccharomyces cerevisiae (strain ATCC 204508 / S288c) GN=SPT6 PE=1 SV=1	1	1	1	1	0	0	0	0	1	1	0	0	0	0	1	1	0	0	0	0	1	1	1.4	1.4	1.4	168.29	1451	1451	0	9.9956					By matching	By MS/MS	0	0	0	0	1.4	1.4
P23638	P23638	3	3	3	Proteasome subunit alpha type-3	PRE9	sp|P23638|PSA3_YEAST Proteasome subunit alpha type-3 OS=Saccharomyces cerevisiae (strain ATCC 204508 / S288c) GN=PRE9 PE=1 SV=1	1	3	3	3	2	1	0	1	2	2	2	1	0	1	2	2	2	1	0	1	2	2	18.2	18.2	18.2	28.714	258	258	0	21.922	By matching	By MS/MS		By MS/MS	By MS/MS	By MS/MS	10.5	3.5	0	3.5	10.5	11.2
P23644	P23644	2	2	2	Mitochondrial import receptor subunit TOM40	TOM40	sp|P23644|TOM40_YEAST Mitochondrial import receptor subunit TOM40 OS=Saccharomyces cerevisiae (strain ATCC 204508 / S288c) GN=TOM40 PE=1 SV=1	1	2	2	2	1	1	0	1	2	2	1	1	0	1	2	2	1	1	0	1	2	2	7.5	7.5	7.5	42.038	387	387	0	34.334	By MS/MS	By MS/MS		By MS/MS	By MS/MS	By MS/MS	4.1	3.4	0	4.1	7.5	7.5
P23748	P23748	1	1	1	M-phase inducer phosphatase	MIH1	sp|P23748|MPIP_YEAST M-phase inducer phosphatase OS=Saccharomyces cerevisiae (strain ATCC 204508 / S288c) GN=MIH1 PE=1 SV=2	1	1	1	1	0	0	0	0	1	1	0	0	0	0	1	1	0	0	0	0	1	1	2.2	2.2	2.2	63.357	554	554	0.002649	6.2542					By matching	By MS/MS	0	0	0	0	2.2	2.2
P24004	P24004	1	1	1	Peroxisomal ATPase PEX1	PEX1	sp|P24004|PEX1_YEAST Peroxisomal ATPase PEX1 OS=Saccharomyces cerevisiae (strain ATCC 204508 / S288c) GN=PEX1 PE=1 SV=2	1	1	1	1	0	0	0	0	1	1	0	0	0	0	1	1	0	0	0	0	1	1	1.4	1.4	1.4	117.27	1043	1043	0	22.015					By matching	By MS/MS	0	0	0	0	1.4	1.4
P24280;P33324	P24280	4;1	4;1	4;1	SEC14 cytosolic factor	SEC14	sp|P24280|SEC14_YEAST SEC14 cytosolic factor OS=Saccharomyces cerevisiae (strain ATCC 204508 / S288c) GN=SEC14 PE=1 SV=3	2	4	4	4	3	4	0	3	4	4	3	4	0	3	4	4	3	4	0	3	4	4	15.1	15.1	15.1	34.9	304	304;310	0	41.359	By MS/MS	By MS/MS		By MS/MS	By MS/MS	By MS/MS	11.8	15.1	0	10.2	15.1	15.1
P24783	P24783	4	3	3	ATP-dependent RNA helicase DBP2	DBP2	sp|P24783|DBP2_YEAST ATP-dependent RNA helicase DBP2 OS=Saccharomyces cerevisiae (strain ATCC 204508 / S288c) GN=DBP2 PE=1 SV=1	1	4	3	3	3	3	0	1	4	4	2	2	0	1	3	3	2	2	0	1	3	3	7.5	5.5	5.5	60.999	546	546	0	25.025	By matching	By matching		By MS/MS	By MS/MS	By MS/MS	5.9	5.9	0	1.6	7.5	7.5
P24813	P24813	1	1	1	AP-1-like transcription activator YAP2	CAD1	sp|P24813|YAP2_YEAST AP-1-like transcription activator YAP2 OS=Saccharomyces cerevisiae (strain ATCC 204508 / S288c) GN=CAD1 PE=1 SV=2	1	1	1	1	0	0	0	0	1	1	0	0	0	0	1	1	0	0	0	0	1	1	2	2	2	45.751	409	409	0.0026316	6.209					By matching	By MS/MS	0	0	0	0	2	2
P25087	P25087	5	5	5	Sterol 24-C-methyltransferase	ERG6	sp|P25087|ERG6_YEAST Sterol 24-C-methyltransferase OS=Saccharomyces cerevisiae (strain ATCC 204508 / S288c) GN=ERG6 PE=1 SV=4	1	5	5	5	0	2	0	3	2	3	0	2	0	3	2	3	0	2	0	3	2	3	12.8	12.8	12.8	43.43	383	383	0	36.085		By matching		By MS/MS	By MS/MS	By MS/MS	0	5	0	6.5	6.8	8.9
P25293	P25293	2	2	2	Nucleosome assembly protein	NAP1	sp|P25293|NAP1_YEAST Nucleosome assembly protein OS=Saccharomyces cerevisiae (strain ATCC 204508 / S288c) GN=NAP1 PE=1 SV=2	1	2	2	2	0	0	0	0	1	2	0	0	0	0	1	2	0	0	0	0	1	2	9.6	9.6	9.6	47.884	417	417	0	47.399					By MS/MS	By MS/MS	0	0	0	0	5.5	9.6
P25294	P25294	2	2	2	Protein SIS1	SIS1	sp|P25294|SIS1_YEAST Protein SIS1 OS=Saccharomyces cerevisiae (strain ATCC 204508 / S288c) GN=SIS1 PE=1 SV=1	1	2	2	2	1	2	0	1	0	1	1	2	0	1	0	1	1	2	0	1	0	1	6.5	6.5	6.5	37.59	352	352	0	14.755	By matching	By MS/MS		By matching		By matching	3.4	6.5	0	3.1	0	3.4
P25296	P25296	2	2	2	Calcineurin subunit B	CNB1	sp|P25296|CANB_YEAST Calcineurin subunit B OS=Saccharomyces cerevisiae (strain ATCC 204508 / S288c) GN=CNB1 PE=1 SV=3	1	2	2	2	0	0	0	2	2	2	0	0	0	2	2	2	0	0	0	2	2	2	20.6	20.6	20.6	19.639	175	175	0	98.369				By matching	By MS/MS	By MS/MS	0	0	0	20.6	20.6	20.6
P25349	P25349	2	2	2	Flavoprotein-like protein YCP4	YCP4	sp|P25349|YCP4_YEAST Flavoprotein-like protein YCP4 OS=Saccharomyces cerevisiae (strain ATCC 204508 / S288c) GN=YCP4 PE=1 SV=1	1	2	2	2	1	2	0	1	2	1	1	2	0	1	2	1	1	2	0	1	2	1	9.3	9.3	9.3	26.35	247	247	0	14.35	By matching	By MS/MS		By MS/MS	By matching	By MS/MS	3.2	9.3	0	3.2	9.3	3.2
P25367	P25367	1	1	1	[PIN+] prion protein RNQ1	RNQ1	sp|P25367|RNQ1_YEAST [PIN+] prion protein RNQ1 OS=Saccharomyces cerevisiae (strain ATCC 204508 / S288c) GN=RNQ1 PE=1 SV=2	1	1	1	1	1	0	1	0	1	0	1	0	1	0	1	0	1	0	1	0	1	0	2.2	2.2	2.2	42.579	405	405	0.001385	6.5313	By MS/MS		By MS/MS		By matching		2.2	0	2.2	0	2.2	0
P25373	P25373	2	2	2	Glutaredoxin-1	GRX1	sp|P25373|GLRX1_YEAST Glutaredoxin-1 OS=Saccharomyces cerevisiae (strain ATCC 204508 / S288c) GN=GRX1 PE=1 SV=1	1	2	2	2	0	0	0	1	0	2	0	0	0	1	0	2	0	0	0	1	0	2	24.5	24.5	24.5	12.38	110	110	0	28.687				By matching		By MS/MS	0	0	0	13.6	0	24.5
P25386	P25386	1	1	1	Intracellular protein transport protein USO1	USO1	sp|P25386|USO1_YEAST Intracellular protein transport protein USO1 OS=Saccharomyces cerevisiae (strain ATCC 204508 / S288c) GN=USO1 PE=1 SV=2	1	1	1	1	1	0	0	0	1	0	1	0	0	0	1	0	1	0	0	0	1	0	0.8	0.8	0.8	206.45	1790	1790	0.0013405	6.2994	By MS/MS				By matching		0.8	0	0	0	0.8	0
P25389	P25389	2	2	2	Probable serine/threonine-protein kinase KCC4	KCC4	sp|P25389|KCC4_YEAST Probable serine/threonine-protein kinase KCC4 OS=Saccharomyces cerevisiae (strain ATCC 204508 / S288c) GN=KCC4 PE=1 SV=3	1	2	2	2	0	0	0	1	1	2	0	0	0	1	1	2	0	0	0	1	1	2	1.9	1.9	1.9	116.47	1037	1037	0	14.326				By MS/MS	By matching	By MS/MS	0	0	0	1	1	1.9
P25443	P25443	1	1	1	40S ribosomal protein S2	RPS2	sp|P25443|RS2_YEAST 40S ribosomal protein S2 OS=Saccharomyces cerevisiae (strain ATCC 204508 / S288c) GN=RPS2 PE=1 SV=3	1	1	1	1	1	1	0	1	1	0	1	1	0	1	1	0	1	1	0	1	1	0	2.8	2.8	2.8	27.449	254	254	0.0025221	5.989	By matching	By MS/MS		By MS/MS	By matching		2.8	2.8	0	2.8	2.8	0
P25451	P25451	1	1	1	Proteasome subunit beta type-3	PUP3	sp|P25451|PSB3_YEAST Proteasome subunit beta type-3 OS=Saccharomyces cerevisiae (strain ATCC 204508 / S288c) GN=PUP3 PE=1 SV=1	1	1	1	1	1	1	0	0	1	0	1	1	0	0	1	0	1	1	0	0	1	0	8.8	8.8	8.8	22.605	205	205	0	28.5	By MS/MS	By MS/MS			By MS/MS		8.8	8.8	0	0	8.8	0
P25491	P25491	1	1	1	Mitochondrial protein import protein MAS5	YDJ1	sp|P25491|MAS5_YEAST Mitochondrial protein import protein MAS5 OS=Saccharomyces cerevisiae (strain ATCC 204508 / S288c) GN=YDJ1 PE=1 SV=1	1	1	1	1	1	1	0	1	1	1	1	1	0	1	1	1	1	1	0	1	1	1	3.4	3.4	3.4	44.67	409	409	0.0025094	5.9597	By MS/MS	By MS/MS		By MS/MS	By MS/MS	By MS/MS	3.4	3.4	0	3.4	3.4	3.4
P25567	P25567	4	4	4	RNA-binding protein SRO9	SRO9	sp|P25567|SRO9_YEAST RNA-binding protein SRO9 OS=Saccharomyces cerevisiae (strain ATCC 204508 / S288c) GN=SRO9 PE=1 SV=2	1	4	4	4	1	2	0	2	3	0	1	2	0	2	3	0	1	2	0	2	3	0	16.4	16.4	16.4	48.059	434	434	0	50.931	By MS/MS	By MS/MS		By MS/MS	By MS/MS		4.6	7.6	0	9.2	13.4	0
P25572	P25572	1	1	1	Putative uncharacterized protein YCL042W		sp|P25572|YCE2_YEAST Putative uncharacterized protein YCL042W OS=Saccharomyces cerevisiae (strain ATCC 204508 / S288c) GN=YCL042W PE=4 SV=2	1	1	1	1	0	0	0	1	1	0	0	0	0	1	1	0	0	0	0	1	1	0	7.6	7.6	7.6	13.36	119	119	0	7.2768				By MS/MS	By MS/MS		0	0	0	7.6	7.6	0
P25588	P25588	4	4	4	Mediator of replication checkpoint protein 1	MRC1	sp|P25588|MRC1_YEAST Mediator of replication checkpoint protein 1 OS=Saccharomyces cerevisiae (strain ATCC 204508 / S288c) GN=MRC1 PE=1 SV=3	1	4	4	4	0	0	0	1	3	4	0	0	0	1	3	4	0	0	0	1	3	4	4.2	4.2	4.2	124.32	1096	1096	0	28.705				By matching	By matching	By MS/MS	0	0	0	1	3	4.2
P25694	P25694	6	6	6	Cell division control protein 48	CDC48	sp|P25694|CDC48_YEAST Cell division control protein 48 OS=Saccharomyces cerevisiae (strain ATCC 204508 / S288c) GN=CDC48 PE=1 SV=3	1	6	6	6	2	5	0	2	4	3	2	5	0	2	4	3	2	5	0	2	4	3	8.7	8.7	8.7	91.995	835	835	0	66.109	By MS/MS	By MS/MS		By MS/MS	By MS/MS	By MS/MS	3.4	7.7	0	2.8	6.2	4.4
P26321	P26321	7	7	7	60S ribosomal protein L5	RPL5	sp|P26321|RL5_YEAST 60S ribosomal protein L5 OS=Saccharomyces cerevisiae (strain ATCC 204508 / S288c) GN=RPL5 PE=1 SV=4	1	7	7	7	5	7	3	5	5	5	5	7	3	5	5	5	5	7	3	5	5	5	28.3	28.3	28.3	33.714	297	297	0	159.98	By MS/MS	By MS/MS	By MS/MS	By MS/MS	By MS/MS	By MS/MS	23.9	28.3	16.2	18.2	23.9	23.9
P26637	P26637	2	2	2	Leucine--tRNA ligase, cytoplasmic	CDC60	sp|P26637|SYLC_YEAST Leucine--tRNA ligase, cytoplasmic OS=Saccharomyces cerevisiae (strain ATCC 204508 / S288c) GN=CDC60 PE=1 SV=1	1	2	2	2	0	2	0	0	2	1	0	2	0	0	2	1	0	2	0	0	2	1	1.7	1.7	1.7	124.14	1090	1090	0	12.434		By MS/MS			By MS/MS	By matching	0	1.7	0	0	1.7	0.9
P26783	P26783	5	5	5	40S ribosomal protein S5	RPS5	sp|P26783|RS5_YEAST 40S ribosomal protein S5 OS=Saccharomyces cerevisiae (strain ATCC 204508 / S288c) GN=RPS5 PE=1 SV=3	1	5	5	5	4	5	3	3	4	3	4	5	3	3	4	3	4	5	3	3	4	3	29.8	29.8	29.8	25.038	225	225	0	110.32	By MS/MS	By MS/MS	By MS/MS	By MS/MS	By MS/MS	By MS/MS	25.3	29.8	23.1	23.1	25.3	23.1
P26784	P26784	2	1	1	60S ribosomal protein L16-A	RPL16A	sp|P26784|RL16A_YEAST 60S ribosomal protein L16-A OS=Saccharomyces cerevisiae (strain ATCC 204508 / S288c) GN=RPL16A PE=1 SV=3	1	2	1	1	1	2	1	2	2	2	1	1	0	1	1	1	1	1	0	1	1	1	10.1	6	6	22.201	199	199	0	17.553	By MS/MS	By matching	By matching	By matching	By MS/MS	By MS/MS	6	10.1	4	10.1	10.1	10.1
P26785	P26785	2	2	1	60S ribosomal protein L16-B	RPL16B	sp|P26785|RL16B_YEAST 60S ribosomal protein L16-B OS=Saccharomyces cerevisiae (strain ATCC 204508 / S288c) GN=RPL16B PE=1 SV=3	1	2	2	1	1	2	2	2	2	2	1	2	2	2	2	2	1	1	1	1	1	1	10.1	10.1	6.1	22.249	198	198	0	35.247	By MS/MS	By MS/MS	By MS/MS	By MS/MS	By MS/MS	By MS/MS	6.1	10.1	10.1	10.1	10.1	10.1
P26786	P26786	1	1	1	40S ribosomal protein S7-A	RPS7A	sp|P26786|RS7A_YEAST 40S ribosomal protein S7-A OS=Saccharomyces cerevisiae (strain ATCC 204508 / S288c) GN=RPS7A PE=1 SV=4	1	1	1	1	1	1	1	1	1	1	1	1	1	1	1	1	1	1	1	1	1	1	5.8	5.8	5.8	21.622	190	190	0	8.1828	By MS/MS	By MS/MS	By MS/MS	By MS/MS	By matching	By matching	5.8	5.8	5.8	5.8	5.8	5.8
P27476	P27476	4	4	4	Nuclear localization sequence-binding protein	NSR1	sp|P27476|NSR1_YEAST Nuclear localization sequence-binding protein OS=Saccharomyces cerevisiae (strain ATCC 204508 / S288c) GN=NSR1 PE=1 SV=1	1	4	4	4	4	3	4	3	4	4	4	3	4	3	4	4	4	3	4	3	4	4	12.1	12.1	12.1	44.535	414	414	0	167.54	By MS/MS	By MS/MS	By MS/MS	By MS/MS	By MS/MS	By MS/MS	12.1	10.1	12.1	10.1	12.1	12.1
P27809	P27809	2	2	2	Glycolipid 2-alpha-mannosyltransferase	KRE2	sp|P27809|KRE2_YEAST Glycolipid 2-alpha-mannosyltransferase OS=Saccharomyces cerevisiae (strain ATCC 204508 / S288c) GN=KRE2 PE=1 SV=1	1	2	2	2	1	1	1	1	1	0	1	1	1	1	1	0	1	1	1	1	1	0	11.5	11.5	11.5	51.386	442	442	0	26.499	By MS/MS	By MS/MS	By MS/MS	By matching	By MS/MS		3.6	3.6	7.9	3.6	3.6	0
P27929	P27929	2	2	2	37S ribosomal protein NAM9, mitochondrial	NAM9	sp|P27929|NAM9_YEAST 37S ribosomal protein NAM9, mitochondrial OS=Saccharomyces cerevisiae (strain ATCC 204508 / S288c) GN=NAM9 PE=1 SV=2	1	2	2	2	0	0	0	2	2	2	0	0	0	2	2	2	0	0	0	2	2	2	4.1	4.1	4.1	56.355	486	486	0	19.366				By MS/MS	By MS/MS	By MS/MS	0	0	0	4.1	4.1	4.1
P28241	P28241	2	2	2	Isocitrate dehydrogenase [NAD] subunit 2, mitochondrial	IDH2	sp|P28241|IDH2_YEAST Isocitrate dehydrogenase [NAD] subunit 2, mitochondrial OS=Saccharomyces cerevisiae (strain ATCC 204508 / S288c) GN=IDH2 PE=1 SV=1	1	2	2	2	1	2	0	0	1	1	1	2	0	0	1	1	1	2	0	0	1	1	3.8	3.8	3.8	39.739	369	369	0	11.009	By MS/MS	By MS/MS			By MS/MS	By MS/MS	1.9	3.8	0	0	1.9	1.9
P28272	P28272	2	2	2	Dihydroorotate dehydrogenase (fumarate)	URA1	sp|P28272|PYRD_YEAST Dihydroorotate dehydrogenase (fumarate) OS=Saccharomyces cerevisiae (strain ATCC 204508 / S288c) GN=URA1 PE=1 SV=1	1	2	2	2	2	1	1	1	2	2	2	1	1	1	2	2	2	1	1	1	2	2	5.4	5.4	5.4	34.801	314	314	0	13.649	By MS/MS	By MS/MS	By matching	By MS/MS	By MS/MS	By MS/MS	5.4	2.9	2.5	2.9	5.4	5.4
P28273	P28273	3	3	3	5-oxoprolinase	OXP1	sp|P28273|OPLA_YEAST 5-oxoprolinase OS=Saccharomyces cerevisiae (strain ATCC 204508 / S288c) GN=OXP1 PE=1 SV=2	1	3	3	3	0	0	0	0	1	3	0	0	0	0	1	3	0	0	0	0	1	3	1.9	1.9	1.9	140.43	1286	1286	0	22.834					By MS/MS	By MS/MS	0	0	0	0	0.8	1.9
P28777	P28777	1	1	1	Chorismate synthase	ARO2	sp|P28777|AROC_YEAST Chorismate synthase OS=Saccharomyces cerevisiae (strain ATCC 204508 / S288c) GN=ARO2 PE=1 SV=1	1	1	1	1	1	1	0	1	1	1	1	1	0	1	1	1	1	1	0	1	1	1	4.3	4.3	4.3	40.838	376	376	0	7.8422	By matching	By matching		By matching	By MS/MS	By MS/MS	4.3	4.3	0	4.3	4.3	4.3
P28789	P28789	1	1	1	Porphobilinogen deaminase	HEM3	sp|P28789|HEM3_YEAST Porphobilinogen deaminase OS=Saccharomyces cerevisiae (strain ATCC 204508 / S288c) GN=HEM3 PE=1 SV=1	1	1	1	1	0	0	0	0	0	1	0	0	0	0	0	1	0	0	0	0	0	1	3.4	3.4	3.4	36.674	327	327	1	-2						By MS/MS	0	0	0	0	0	3.4
P28795	P28795	8	8	8	Peroxisomal biogenesis factor 3	PEX3	sp|P28795|PEX3_YEAST Peroxisomal biogenesis factor 3 OS=Saccharomyces cerevisiae (strain ATCC 204508 / S288c) GN=PEX3 PE=1 SV=1	1	8	8	8	2	5	0	7	8	7	2	5	0	7	8	7	2	5	0	7	8	7	21.1	21.1	21.1	50.675	441	441	0	323.31	By matching	By MS/MS		By MS/MS	By MS/MS	By MS/MS	4.3	10.4	0	17.5	21.1	19.3
P29295	P29295	3	3	3	Casein kinase I homolog HRR25	HRR25	sp|P29295|HRR25_YEAST Casein kinase I homolog HRR25 OS=Saccharomyces cerevisiae (strain ATCC 204508 / S288c) GN=HRR25 PE=1 SV=1	1	3	3	3	0	0	0	3	2	2	0	0	0	3	2	2	0	0	0	3	2	2	7.5	7.5	7.5	57.339	494	494	0	35.996				By MS/MS	By MS/MS	By MS/MS	0	0	0	7.5	4.7	4.7
P29311	P29311	4	4	1	Protein BMH1	BMH1	sp|P29311|BMH1_YEAST Protein BMH1 OS=Saccharomyces cerevisiae (strain ATCC 204508 / S288c) GN=BMH1 PE=1 SV=4	1	4	4	1	4	4	2	4	3	3	4	4	2	4	3	3	1	1	0	1	1	1	15.7	15.7	5.2	30.091	267	267	0	72.139	By MS/MS	By MS/MS	By MS/MS	By MS/MS	By MS/MS	By MS/MS	15.7	15.7	7.9	15.7	13.1	13.1
P29509	P29509	1	1	1	Thioredoxin reductase 1	TRR1	sp|P29509|TRXB1_YEAST Thioredoxin reductase 1 OS=Saccharomyces cerevisiae (strain ATCC 204508 / S288c) GN=TRR1 PE=1 SV=3	1	1	1	1	0	0	0	0	0	1	0	0	0	0	0	1	0	0	0	0	0	1	1.9	1.9	1.9	34.238	319	319	1	-2						By MS/MS	0	0	0	0	0	1.9
P29547	P29547	3	3	3	Elongation factor 1-gamma 1	CAM1	sp|P29547|EF1G1_YEAST Elongation factor 1-gamma 1 OS=Saccharomyces cerevisiae (strain ATCC 204508 / S288c) GN=CAM1 PE=1 SV=2	1	3	3	3	2	3	0	2	2	0	2	3	0	2	2	0	2	3	0	2	2	0	7.7	7.7	7.7	47.087	415	415	0	21.469	By MS/MS	By MS/MS		By MS/MS	By matching		5.1	7.7	0	5.1	4.6	0
P29952	P29952	2	2	2	Mannose-6-phosphate isomerase	PMI40	sp|P29952|MPI_YEAST Mannose-6-phosphate isomerase OS=Saccharomyces cerevisiae (strain ATCC 204508 / S288c) GN=PMI40 PE=1 SV=4	1	2	2	2	1	1	0	1	2	1	1	1	0	1	2	1	1	1	0	1	2	1	4.4	4.4	4.4	48.188	429	429	0	23.582	By MS/MS	By MS/MS		By matching	By MS/MS	By matching	2.3	2.3	0	2.3	4.4	2.3
P30624;P39002	P30624;P39002	2;1	2;1	2;1	Long-chain-fatty-acid--CoA ligase 1;Long-chain-fatty-acid--CoA ligase 3	FAA1;FAA3	sp|P30624|LCF1_YEAST Long-chain-fatty-acid--CoA ligase 1 OS=Saccharomyces cerevisiae (strain ATCC 204508 / S288c) GN=FAA1 PE=1 SV=1;sp|P39002|LCF3_YEAST Long-chain-fatty-acid--CoA ligase 3 OS=Saccharomyces cerevisiae (strain ATCC 204508 / S288c) GN=FAA3 PE	2	2	2	2	1	1	0	1	1	0	1	1	0	1	1	0	1	1	0	1	1	0	3	3	3	77.865	700	700;694	0	24.959	By MS/MS	By MS/MS		By MS/MS	By MS/MS		1.6	1.4	0	1.4	1.6	0
P30657	P30657	2	2	2	Proteasome subunit beta type-7	PRE4	sp|P30657|PSB7_YEAST Proteasome subunit beta type-7 OS=Saccharomyces cerevisiae (strain ATCC 204508 / S288c) GN=PRE4 PE=1 SV=1	1	2	2	2	0	2	0	2	2	2	0	2	0	2	2	2	0	2	0	2	2	2	14.7	14.7	14.7	29.443	266	266	0	46.253		By matching		By matching	By MS/MS	By MS/MS	0	14.7	0	14.7	14.7	14.7
P30902	P30902	1	1	1	ATP synthase subunit d, mitochondrial	ATP7	sp|P30902|ATP7_YEAST ATP synthase subunit d, mitochondrial OS=Saccharomyces cerevisiae (strain ATCC 204508 / S288c) GN=ATP7 PE=1 SV=2	1	1	1	1	0	1	0	1	1	1	0	1	0	1	1	1	0	1	0	1	1	1	10.3	10.3	10.3	19.809	174	174	0	35.431		By matching		By matching	By MS/MS	By MS/MS	0	10.3	0	10.3	10.3	10.3
P31116	P31116	1	1	1	Homoserine dehydrogenase	HOM6	sp|P31116|DHOM_YEAST Homoserine dehydrogenase OS=Saccharomyces cerevisiae (strain ATCC 204508 / S288c) GN=HOM6 PE=1 SV=1	1	1	1	1	1	1	0	0	1	0	1	1	0	0	1	0	1	1	0	0	1	0	5.3	5.3	5.3	38.502	359	359	0.0025575	6.0612	By matching	By MS/MS			By matching		5.3	5.3	0	0	5.3	0
P31373	P31373	3	3	3	Cystathionine gamma-lyase	CYS3	sp|P31373|CYS3_YEAST Cystathionine gamma-lyase OS=Saccharomyces cerevisiae (strain ATCC 204508 / S288c) GN=CYS3 PE=1 SV=2	1	3	3	3	3	3	0	3	3	2	3	3	0	3	3	2	3	3	0	3	3	2	16.2	16.2	16.2	42.542	394	394	0	30.698	By MS/MS	By MS/MS		By MS/MS	By MS/MS	By MS/MS	16.2	16.2	0	16.2	16.2	13.5
P31380	P31380	1	1	1	ATP-dependent helicase FUN30	FUN30	sp|P31380|FUN30_YEAST ATP-dependent helicase FUN30 OS=Saccharomyces cerevisiae (strain ATCC 204508 / S288c) GN=FUN30 PE=1 SV=1	1	1	1	1	0	0	0	0	1	1	0	0	0	0	1	1	0	0	0	0	1	1	1.4	1.4	1.4	128.51	1131	1131	0	16.069					By matching	By MS/MS	0	0	0	0	1.4	1.4
P31382	P31382	2	2	2	Dolichyl-phosphate-mannose--protein mannosyltransferase 2	PMT2	sp|P31382|PMT2_YEAST Dolichyl-phosphate-mannose--protein mannosyltransferase 2 OS=Saccharomyces cerevisiae (strain ATCC 204508 / S288c) GN=PMT2 PE=1 SV=2	1	2	2	2	1	0	0	1	1	1	1	0	0	1	1	1	1	0	0	1	1	1	2.2	2.2	2.2	86.869	759	759	0	11.178	By matching			By MS/MS	By MS/MS	By MS/MS	1.4	0	0	0.8	1.4	1.4
P31412	P31412	4	4	4	V-type proton ATPase subunit C	VMA5	sp|P31412|VATC_YEAST V-type proton ATPase subunit C OS=Saccharomyces cerevisiae (strain ATCC 204508 / S288c) GN=VMA5 PE=1 SV=4	1	4	4	4	3	4	1	2	2	3	3	4	1	2	2	3	3	4	1	2	2	3	12.5	12.5	12.5	44.188	392	392	0	73.402	By MS/MS	By MS/MS	By MS/MS	By matching	By MS/MS	By MS/MS	7.9	12.5	2.6	5.4	4.6	7.9
P31539	P31539	1	1	1	Heat shock protein 104	HSP104	sp|P31539|HS104_YEAST Heat shock protein 104 OS=Saccharomyces cerevisiae (strain ATCC 204508 / S288c) GN=HSP104 PE=1 SV=2	1	1	1	1	1	1	0	0	1	1	1	1	0	0	1	1	1	1	0	0	1	1	1	1	1	102.03	908	908	0.0073529	5.8448	By MS/MS	By MS/MS			By matching	By matching	1	1	0	0	1	1
P32074	P32074	1	1	1	Coatomer subunit gamma	SEC21	sp|P32074|COPG_YEAST Coatomer subunit gamma OS=Saccharomyces cerevisiae (strain ATCC 204508 / S288c) GN=SEC21 PE=1 SV=2	1	1	1	1	1	1	0	1	1	1	1	1	0	1	1	1	1	1	0	1	1	1	2.4	2.4	2.4	104.83	935	935	0	6.9109	By MS/MS	By matching		By matching	By matching	By MS/MS	2.4	2.4	0	2.4	2.4	2.4
P32263	P32263	1	1	1	Pyrroline-5-carboxylate reductase	PRO3	sp|P32263|P5CR_YEAST Pyrroline-5-carboxylate reductase OS=Saccharomyces cerevisiae (strain ATCC 204508 / S288c) GN=PRO3 PE=1 SV=1	1	1	1	1	1	1	1	1	1	1	1	1	1	1	1	1	1	1	1	1	1	1	4.2	4.2	4.2	30.131	286	286	0	13.082	By MS/MS	By matching	By MS/MS	By matching	By MS/MS	By MS/MS	4.2	4.2	4.2	4.2	4.2	4.2
P32288	P32288	2	2	2	Glutamine synthetase	GLN1	sp|P32288|GLNA_YEAST Glutamine synthetase OS=Saccharomyces cerevisiae (strain ATCC 204508 / S288c) GN=GLN1 PE=1 SV=4	1	2	2	2	2	1	0	1	1	1	2	1	0	1	1	1	2	1	0	1	1	1	4.6	4.6	4.6	41.766	370	370	0	20.986	By MS/MS	By MS/MS		By MS/MS	By matching	By MS/MS	4.6	1.9	0	1.9	1.9	1.9
P32324	P32324	16	16	16	Elongation factor 2	EFT1	sp|P32324|EF2_YEAST Elongation factor 2 OS=Saccharomyces cerevisiae (strain ATCC 204508 / S288c) GN=EFT1 PE=1 SV=1	1	16	16	16	12	14	9	13	16	12	12	14	9	13	16	12	12	14	9	13	16	12	25.2	25.2	25.2	93.288	842	842	0	244.62	By MS/MS	By MS/MS	By MS/MS	By MS/MS	By MS/MS	By MS/MS	18.4	20.8	13.5	21.1	25.2	16.3
P32327	P32327	14	5	5	Pyruvate carboxylase 2	PYC2	sp|P32327|PYC2_YEAST Pyruvate carboxylase 2 OS=Saccharomyces cerevisiae (strain ATCC 204508 / S288c) GN=PYC2 PE=1 SV=2	1	14	5	5	8	6	12	5	6	13	5	3	4	3	3	5	5	3	4	3	3	5	13.7	6.1	6.1	130.17	1180	1180	0	323.31	By MS/MS	By MS/MS	By MS/MS	By MS/MS	By MS/MS	By MS/MS	8.4	7.5	12.3	6.4	7.4	13.2
P32328	P32328	6	2	2	Serine/threonine-protein kinase DBF20	DBF20	sp|P32328|DBF20_YEAST Serine/threonine-protein kinase DBF20 OS=Saccharomyces cerevisiae (strain ATCC 204508 / S288c) GN=DBF20 PE=1 SV=2	1	6	2	2	0	0	0	4	5	5	0	0	0	0	1	2	0	0	0	0	1	2	8.3	3.2	3.2	65.879	564	564	0	12.02				By matching	By matching	By MS/MS	0	0	0	5.1	6.4	7.1
P32332	P32332	1	1	1	Mitochondrial oxaloacetate transport protein	OAC1	sp|P32332|OAC1_YEAST Mitochondrial oxaloacetate transport protein OS=Saccharomyces cerevisiae (strain ATCC 204508 / S288c) GN=OAC1 PE=1 SV=1	1	1	1	1	0	0	0	0	0	1	0	0	0	0	0	1	0	0	0	0	0	1	2.5	2.5	2.5	35.153	324	324	0.0085158	5.8292						By MS/MS	0	0	0	0	0	2.5
P32351	P32351	2	2	2	Sugar utilization regulatory protein IMP2	IMP2	sp|P32351|IMPX_YEAST Sugar utilization regulatory protein IMP2 OS=Saccharomyces cerevisiae (strain ATCC 204508 / S288c) GN=IMP2 PE=1 SV=2	1	2	2	2	0	0	0	1	2	2	0	0	0	1	2	2	0	0	0	1	2	2	6.4	6.4	6.4	39.07	346	346	0	36.787				By MS/MS	By MS/MS	By MS/MS	0	0	0	4.6	6.4	6.4
P32352	P32352	1	1	1	C-8 sterol isomerase	ERG2	sp|P32352|ERG2_YEAST C-8 sterol isomerase OS=Saccharomyces cerevisiae (strain ATCC 204508 / S288c) GN=ERG2 PE=1 SV=1	1	1	1	1	1	1	0	0	1	0	1	1	0	0	1	0	1	1	0	0	1	0	7.7	7.7	7.7	24.895	222	222	0	17.284	By MS/MS	By MS/MS			By matching		7.7	7.7	0	0	7.7	0
P32366	P32366	1	1	1	V-type proton ATPase subunit d	VMA6	sp|P32366|VA0D_YEAST V-type proton ATPase subunit d OS=Saccharomyces cerevisiae (strain ATCC 204508 / S288c) GN=VMA6 PE=1 SV=2	1	1	1	1	1	1	0	1	1	1	1	1	0	1	1	1	1	1	0	1	1	1	2.9	2.9	2.9	39.79	345	345	0	8.9757	By MS/MS	By MS/MS		By MS/MS	By MS/MS	By MS/MS	2.9	2.9	0	2.9	2.9	2.9
P32377	P32377	1	1	1	Diphosphomevalonate decarboxylase	MVD1	sp|P32377|MVD1_YEAST Diphosphomevalonate decarboxylase OS=Saccharomyces cerevisiae (strain ATCC 204508 / S288c) GN=MVD1 PE=1 SV=2	1	1	1	1	1	1	0	1	1	0	1	1	0	1	1	0	1	1	0	1	1	0	3.3	3.3	3.3	44.115	396	396	0	10.239	By MS/MS	By MS/MS		By matching	By MS/MS		3.3	3.3	0	3.3	3.3	0
P32419	P32419	5	5	5	Malate dehydrogenase, peroxisomal	MDH3	sp|P32419|MDHP_YEAST Malate dehydrogenase, peroxisomal OS=Saccharomyces cerevisiae (strain ATCC 204508 / S288c) GN=MDH3 PE=1 SV=3	1	5	5	5	0	1	0	3	5	5	0	1	0	3	5	5	0	1	0	3	5	5	20.4	20.4	20.4	37.186	343	343	0	72.582		By matching		By MS/MS	By MS/MS	By MS/MS	0	2	0	12	20.4	20.4
P32445	P32445	1	1	1	Single-stranded DNA-binding protein RIM1, mitochondrial	RIM1	sp|P32445|RIM1_YEAST Single-stranded DNA-binding protein RIM1, mitochondrial OS=Saccharomyces cerevisiae (strain ATCC 204508 / S288c) GN=RIM1 PE=1 SV=1	1	1	1	1	1	0	1	0	1	1	1	0	1	0	1	1	1	0	1	0	1	1	11.1	11.1	11.1	15.386	135	135	0	22.619	By matching		By matching		By MS/MS	By MS/MS	11.1	0	11.1	0	11.1	11.1
P32449	P32449	3	3	2	Phospho-2-dehydro-3-deoxyheptonate aldolase, tyrosine-inhibited	ARO4	sp|P32449|AROG_YEAST Phospho-2-dehydro-3-deoxyheptonate aldolase, tyrosine-inhibited OS=Saccharomyces cerevisiae (strain ATCC 204508 / S288c) GN=ARO4 PE=1 SV=2	1	3	3	2	0	2	0	3	1	1	0	2	0	3	1	1	0	2	0	2	1	1	7	7	4.9	39.749	370	370	0	19.506		By MS/MS		By MS/MS	By MS/MS	By MS/MS	0	4.9	0	7	2.2	2.2
P32454	P32454	1	1	1	Aminopeptidase 2, mitochondrial	APE2	sp|P32454|APE2_YEAST Aminopeptidase 2, mitochondrial OS=Saccharomyces cerevisiae (strain ATCC 204508 / S288c) GN=APE2 PE=1 SV=4	1	1	1	1	1	1	0	0	1	0	1	1	0	0	1	0	1	1	0	0	1	0	2.1	2.1	2.1	107.75	952	952	0	7.0754	By matching	By MS/MS			By matching		2.1	2.1	0	0	2.1	0
P32457	P32457	1	1	1	Cell division control protein 3	CDC3	sp|P32457|CDC3_YEAST Cell division control protein 3 OS=Saccharomyces cerevisiae (strain ATCC 204508 / S288c) GN=CDC3 PE=1 SV=3	1	1	1	1	0	0	0	0	1	0	0	0	0	0	1	0	0	0	0	0	1	0	4.8	4.8	4.8	60.054	520	520	0.0026144	6.1872					By MS/MS		0	0	0	0	4.8	0
P32463	P32463	1	1	1	Acyl carrier protein, mitochondrial	ACP1	sp|P32463|ACPM_YEAST Acyl carrier protein, mitochondrial OS=Saccharomyces cerevisiae (strain ATCC 204508 / S288c) GN=ACP1 PE=1 SV=1	1	1	1	1	1	0	0	0	0	0	1	0	0	0	0	0	1	0	0	0	0	0	8.8	8.8	8.8	13.943	125	125	1	-2	By MS/MS						8.8	0	0	0	0	0
P32466	P32466	1	1	1	Low-affinity glucose transporter HXT3	HXT3	sp|P32466|HXT3_YEAST Low-affinity glucose transporter HXT3 OS=Saccharomyces cerevisiae (strain ATCC 204508 / S288c) GN=HXT3 PE=1 SV=1	1	1	1	1	1	1	0	1	1	1	1	1	0	1	1	1	1	1	0	1	1	1	4.1	4.1	4.1	62.557	567	567	0	8.2301	By MS/MS	By MS/MS		By matching	By MS/MS	By MS/MS	4.1	4.1	0	4.1	4.1	4.1
P32468	P32468	1	1	1	Cell division control protein 12	CDC12	sp|P32468|CDC12_YEAST Cell division control protein 12 OS=Saccharomyces cerevisiae (strain ATCC 204508 / S288c) GN=CDC12 PE=1 SV=1	1	1	1	1	1	0	1	0	1	1	1	0	1	0	1	1	1	0	1	0	1	1	3.4	3.4	3.4	46.667	407	407	0	9.5938	By MS/MS		By MS/MS		By MS/MS	By MS/MS	3.4	0	3.4	0	3.4	3.4
P32471	P32471	1	1	1	Elongation factor 1-beta	EFB1	sp|P32471|EF1B_YEAST Elongation factor 1-beta OS=Saccharomyces cerevisiae (strain ATCC 204508 / S288c) GN=EFB1 PE=1 SV=4	1	1	1	1	1	1	1	1	1	1	1	1	1	1	1	1	1	1	1	1	1	1	5.3	5.3	5.3	22.627	206	206	0	13.06	By MS/MS	By MS/MS	By matching	By matching	By MS/MS	By matching	5.3	5.3	5.3	5.3	5.3	5.3
P32473	P32473	3	3	3	Pyruvate dehydrogenase E1 component subunit beta, mitochondrial	PDB1	sp|P32473|ODPB_YEAST Pyruvate dehydrogenase E1 component subunit beta, mitochondrial OS=Saccharomyces cerevisiae (strain ATCC 204508 / S288c) GN=PDB1 PE=1 SV=2	1	3	3	3	3	3	1	2	2	2	3	3	1	2	2	2	3	3	1	2	2	2	9.3	9.3	9.3	40.053	366	366	0	24.467	By MS/MS	By MS/MS	By matching	By matching	By MS/MS	By MS/MS	9.3	9.3	3	6	6	6
P32476	P32476	1	1	1	Squalene monooxygenase	ERG1	sp|P32476|ERG1_YEAST Squalene monooxygenase OS=Saccharomyces cerevisiae (strain ATCC 204508 / S288c) GN=ERG1 PE=1 SV=2	1	1	1	1	1	1	1	0	1	1	1	1	1	0	1	1	1	1	1	0	1	1	2.4	2.4	2.4	55.125	496	496	0	9.3136	By MS/MS	By MS/MS	By matching		By MS/MS	By matching	2.4	2.4	2.4	0	2.4	2.4
P32481	P32481	1	1	1	Eukaryotic translation initiation factor 2 subunit gamma	GCD11	sp|P32481|IF2G_YEAST Eukaryotic translation initiation factor 2 subunit gamma OS=Saccharomyces cerevisiae (strain ATCC 204508 / S288c) GN=GCD11 PE=1 SV=1	1	1	1	1	1	0	0	0	1	1	1	0	0	0	1	1	1	0	0	0	1	1	1.7	1.7	1.7	57.865	527	527	0.0025349	6.0176	By matching				By matching	By MS/MS	1.7	0	0	0	1.7	1.7
P32486	P32486	2	2	2	Beta-glucan synthesis-associated protein KRE6	KRE6	sp|P32486|KRE6_YEAST Beta-glucan synthesis-associated protein KRE6 OS=Saccharomyces cerevisiae (strain ATCC 204508 / S288c) GN=KRE6 PE=1 SV=2	1	2	2	2	1	1	1	1	2	2	1	1	1	1	2	2	1	1	1	1	2	2	9	9	9	80.122	720	720	0	35.768	By matching	By matching	By matching	By MS/MS	By MS/MS	By MS/MS	5.4	5.4	5.4	5.4	9	9
P32497	P32497	2	2	2	Eukaryotic translation initiation factor 3 subunit C	NIP1	sp|P32497|EIF3C_YEAST Eukaryotic translation initiation factor 3 subunit C OS=Saccharomyces cerevisiae (strain ATCC 204508 / S288c) GN=NIP1 PE=1 SV=2	1	2	2	2	1	2	0	0	1	1	1	2	0	0	1	1	1	2	0	0	1	1	2.8	2.8	2.8	93.203	812	812	0	12.405	By MS/MS	By MS/MS			By MS/MS	By MS/MS	1	2.8	0	0	1	1.8
P32499	P32499	1	1	1	Nucleoporin NUP2	NUP2	sp|P32499|NUP2_YEAST Nucleoporin NUP2 OS=Saccharomyces cerevisiae (strain ATCC 204508 / S288c) GN=NUP2 PE=1 SV=2	1	1	1	1	0	0	0	0	1	1	0	0	0	0	1	1	0	0	0	0	1	1	2.8	2.8	2.8	77.88	720	720	0	6.5933					By matching	By MS/MS	0	0	0	0	2.8	2.8
P32500	P32500	1	1	1	Nucleoporin NDC1	NDC1	sp|P32500|NDC1_YEAST Nucleoporin NDC1 OS=Saccharomyces cerevisiae (strain ATCC 204508 / S288c) GN=NDC1 PE=1 SV=1	1	1	1	1	0	0	1	0	1	1	0	0	1	0	1	1	0	0	1	0	1	1	1.8	1.8	1.8	74.133	655	655	0	8.3195			By MS/MS		By MS/MS	By MS/MS	0	0	1.8	0	1.8	1.8
P32527	P32527	2	2	2	Zuotin	ZUO1	sp|P32527|ZUO1_YEAST Zuotin OS=Saccharomyces cerevisiae (strain ATCC 204508 / S288c) GN=ZUO1 PE=1 SV=1	1	2	2	2	2	2	0	2	2	2	2	2	0	2	2	2	2	2	0	2	2	2	9.2	9.2	9.2	49.019	433	433	0	41.557	By MS/MS	By MS/MS		By MS/MS	By MS/MS	By MS/MS	9.2	9.2	0	9.2	9.2	9.2
P32528	P32528	9	9	9	Urea amidolyase;Urea carboxylase;Allophanate hydrolase	DUR1,2	sp|P32528|DUR1_YEAST Urea amidolyase OS=Saccharomyces cerevisiae (strain ATCC 204508 / S288c) GN=DUR1,2 PE=1 SV=2	1	9	9	9	8	6	8	4	7	6	8	6	8	4	7	6	8	6	8	4	7	6	8	8	8	201.83	1835	1835	0	308.72	By MS/MS	By MS/MS	By MS/MS	By MS/MS	By MS/MS	By MS/MS	7.4	4.6	6.2	2.8	5.6	4.6
P32558	P32558	1	1	1	FACT complex subunit SPT16	SPT16	sp|P32558|SPT16_YEAST FACT complex subunit SPT16 OS=Saccharomyces cerevisiae (strain ATCC 204508 / S288c) GN=SPT16 PE=1 SV=1	1	1	1	1	0	1	0	0	0	0	0	1	0	0	0	0	0	1	0	0	0	0	1	1	1	118.63	1035	1035	0.002656	6.2649		By MS/MS					0	1	0	0	0	0
P32563	P32563	2	2	2	V-type proton ATPase subunit a, vacuolar isoform	VPH1	sp|P32563|VPH1_YEAST V-type proton ATPase subunit a, vacuolar isoform OS=Saccharomyces cerevisiae (strain ATCC 204508 / S288c) GN=VPH1 PE=1 SV=3	1	2	2	2	1	2	0	1	2	0	1	2	0	1	2	0	1	2	0	1	2	0	2.5	2.5	2.5	95.528	840	840	0	17.211	By matching	By MS/MS		By matching	By MS/MS		1.3	2.5	0	1.3	2.5	0
P32566	P32566	1	1	1	Cell wall assembly regulator SMI1	SMI1	sp|P32566|SMI1_YEAST Cell wall assembly regulator SMI1 OS=Saccharomyces cerevisiae (strain ATCC 204508 / S288c) GN=SMI1 PE=1 SV=1	1	1	1	1	0	0	0	0	1	1	0	0	0	0	1	1	0	0	0	0	1	1	1.8	1.8	1.8	57.079	505	505	0	6.6705					By MS/MS	By MS/MS	0	0	0	0	1.8	1.8
P32567	P32567	2	2	2	Phosphatidic acid phosphohydrolase 1	PAH1	sp|P32567|PAH1_YEAST Phosphatidic acid phosphohydrolase 1 OS=Saccharomyces cerevisiae (strain ATCC 204508 / S288c) GN=PAH1 PE=1 SV=1	1	2	2	2	0	0	0	1	2	2	0	0	0	1	2	2	0	0	0	1	2	2	3.1	3.1	3.1	95.03	862	862	0	138.12				By MS/MS	By MS/MS	By MS/MS	0	0	0	1.6	3.1	3.1
P32570	P32570	1	1	1	Mediator of RNA polymerase II transcription subunit 22	SRB6	sp|P32570|MED22_YEAST Mediator of RNA polymerase II transcription subunit 22 OS=Saccharomyces cerevisiae (strain ATCC 204508 / S288c) GN=SRB6 PE=1 SV=1	1	1	1	1	0	0	0	0	1	1	0	0	0	0	1	1	0	0	0	0	1	1	8.3	8.3	8.3	13.863	121	121	0	6.8492					By MS/MS	By MS/MS	0	0	0	0	8.3	8.3
P32578	P32578	3	3	3	SNF1 protein kinase subunit beta-1	SIP1	sp|P32578|SIP1_YEAST SNF1 protein kinase subunit beta-1 OS=Saccharomyces cerevisiae (strain ATCC 204508 / S288c) GN=SIP1 PE=1 SV=2	1	3	3	3	0	0	0	1	2	3	0	0	0	1	2	3	0	0	0	1	2	3	4.8	4.8	4.8	91.07	815	815	0	79.61				By MS/MS	By MS/MS	By MS/MS	0	0	0	1.8	3.7	4.8
P32582	P32582	5	5	5	Cystathionine beta-synthase	CYS4	sp|P32582|CBS_YEAST Cystathionine beta-synthase OS=Saccharomyces cerevisiae (strain ATCC 204508 / S288c) GN=CYS4 PE=1 SV=1	1	5	5	5	2	4	0	4	4	5	2	4	0	4	4	5	2	4	0	4	4	5	10.7	10.7	10.7	56.021	507	507	0	42.333	By MS/MS	By MS/MS		By MS/MS	By MS/MS	By MS/MS	4.5	9.1	0	9.1	9.1	10.7
P32589;P32590	P32589	5;2	5;2	5;2	Heat shock protein homolog SSE1	SSE1	sp|P32589|HSP7F_YEAST Heat shock protein homolog SSE1 OS=Saccharomyces cerevisiae (strain ATCC 204508 / S288c) GN=SSE1 PE=1 SV=4	2	5	5	5	4	4	1	4	2	2	4	4	1	4	2	2	4	4	1	4	2	2	8.7	8.7	8.7	77.365	693	693;693	0	74.019	By MS/MS	By MS/MS	By matching	By MS/MS	By MS/MS	By MS/MS	7.5	7.1	1.7	7.5	3.5	3.3
P32597	P32597	3	3	3	Nuclear protein STH1/NPS1	STH1	sp|P32597|STH1_YEAST Nuclear protein STH1/NPS1 OS=Saccharomyces cerevisiae (strain ATCC 204508 / S288c) GN=STH1 PE=1 SV=1	1	3	3	3	0	0	0	2	2	2	0	0	0	2	2	2	0	0	0	2	2	2	1.9	1.9	1.9	156.74	1359	1359	0	16.908				By MS/MS	By MS/MS	By MS/MS	0	0	0	1.3	1.1	1.3
P32598	P32598	3	3	3	Serine/threonine-protein phosphatase PP1-2	GLC7	sp|P32598|PP12_YEAST Serine/threonine-protein phosphatase PP1-2 OS=Saccharomyces cerevisiae (strain ATCC 204508 / S288c) GN=GLC7 PE=1 SV=1	1	3	3	3	0	2	0	1	2	3	0	2	0	1	2	3	0	2	0	1	2	3	11.5	11.5	11.5	35.907	312	312	0	22.309		By MS/MS		By MS/MS	By MS/MS	By MS/MS	0	8.3	0	4.2	7.4	11.5
P32599	P32599	3	3	3	Fimbrin	SAC6	sp|P32599|FIMB_YEAST Fimbrin OS=Saccharomyces cerevisiae (strain ATCC 204508 / S288c) GN=SAC6 PE=1 SV=1	1	3	3	3	2	3	0	2	2	2	2	3	0	2	2	2	2	3	0	2	2	2	6.5	6.5	6.5	71.772	642	642	0	32.025	By MS/MS	By MS/MS		By matching	By MS/MS	By MS/MS	4	6.5	0	4.5	4.5	4
P32600	P32600	3	3	3	Serine/threonine-protein kinase TOR2	TOR2	sp|P32600|TOR2_YEAST Serine/threonine-protein kinase TOR2 OS=Saccharomyces cerevisiae (strain ATCC 204508 / S288c) GN=TOR2 PE=1 SV=3	1	3	3	3	0	0	0	2	3	3	0	0	0	2	3	3	0	0	0	2	3	3	1.6	1.6	1.6	281.56	2474	2474	0	54.254				By MS/MS	By MS/MS	By MS/MS	0	0	0	0.9	1.6	1.6
P32769	P32769	2	2	2	Elongation factor 1 alpha-like protein	HBS1	sp|P32769|HBS1_YEAST Elongation factor 1 alpha-like protein OS=Saccharomyces cerevisiae (strain ATCC 204508 / S288c) GN=HBS1 PE=1 SV=2	1	2	2	2	0	0	0	0	1	2	0	0	0	0	1	2	0	0	0	0	1	2	4.3	4.3	4.3	68.729	611	611	0	26.677					By MS/MS	By MS/MS	0	0	0	0	2.3	4.3
P32775	P32775	1	1	1	1,4-alpha-glucan-branching enzyme	GLC3	sp|P32775|GLGB_YEAST 1,4-alpha-glucan-branching enzyme OS=Saccharomyces cerevisiae (strain ATCC 204508 / S288c) GN=GLC3 PE=1 SV=2	1	1	1	1	0	0	0	0	0	1	0	0	0	0	0	1	0	0	0	0	0	1	1.4	1.4	1.4	81.115	704	704	0.00375	5.9439						By MS/MS	0	0	0	0	0	1.4
P32803	P32803	1	1	1	Endosomal protein P24B	EMP24	sp|P32803|EMP24_YEAST Endosomal protein P24B OS=Saccharomyces cerevisiae (strain ATCC 204508 / S288c) GN=EMP24 PE=1 SV=1	1	1	1	1	0	1	0	0	1	0	0	1	0	0	1	0	0	1	0	0	1	0	4.4	4.4	4.4	23.332	203	203	0.0013755	6.5171		By MS/MS			By matching		0	4.4	0	0	4.4	0
P32831	P32831	1	1	1	Negative growth regulatory protein NGR1	NGR1	sp|P32831|NGR1_YEAST Negative growth regulatory protein NGR1 OS=Saccharomyces cerevisiae (strain ATCC 204508 / S288c) GN=NGR1 PE=1 SV=2	1	1	1	1	0	0	0	1	1	1	0	0	0	1	1	1	0	0	0	1	1	1	1.6	1.6	1.6	75.023	672	672	0	6.7944				By matching	By matching	By MS/MS	0	0	0	1.6	1.6	1.6
P32861	P32861	4	4	4	UTP--glucose-1-phosphate uridylyltransferase	UGP1	sp|P32861|UGPA1_YEAST UTP--glucose-1-phosphate uridylyltransferase OS=Saccharomyces cerevisiae (strain ATCC 204508 / S288c) GN=UGP1 PE=1 SV=1	1	4	4	4	4	3	0	2	3	2	4	3	0	2	3	2	4	3	0	2	3	2	8.6	8.6	8.6	55.987	499	499	0	38.149	By MS/MS	By MS/MS		By MS/MS	By MS/MS	By MS/MS	8.6	6.2	0	3.6	6	3.6
P32863	P32863	1	1	1	DNA repair and recombination protein RAD54	RAD54	sp|P32863|RAD54_YEAST DNA repair and recombination protein RAD54 OS=Saccharomyces cerevisiae (strain ATCC 204508 / S288c) GN=RAD54 PE=1 SV=1	1	1	1	1	0	0	0	0	1	1	0	0	0	0	1	1	0	0	0	0	1	1	1.3	1.3	1.3	101.75	898	898	0	13.122					By matching	By MS/MS	0	0	0	0	1.3	1.3
P32874	P32874	9	8	8	Acetyl-CoA carboxylase, mitochondrial;Biotin carboxylase	HFA1	sp|P32874|HFA1_YEAST Acetyl-CoA carboxylase, mitochondrial OS=Saccharomyces cerevisiae (strain ATCC 204508 / S288c) GN=HFA1 PE=1 SV=2	1	9	8	8	8	7	9	4	7	9	7	6	8	3	6	8	7	6	8	3	6	8	4	3.6	3.6	259.16	2273	2273	0	98.37	By MS/MS	By MS/MS	By MS/MS	By MS/MS	By MS/MS	By MS/MS	3.9	3.4	4	1.9	3.3	4
P32902	P32902	3	3	3	37S ribosomal protein MRP4, mitochondrial	MRP4	sp|P32902|RT04_YEAST 37S ribosomal protein MRP4, mitochondrial OS=Saccharomyces cerevisiae (strain ATCC 204508 / S288c) GN=MRP4 PE=1 SV=1	1	3	3	3	0	0	0	2	3	3	0	0	0	2	3	3	0	0	0	2	3	3	8.9	8.9	8.9	44.151	394	394	0	36.094				By MS/MS	By MS/MS	By MS/MS	0	0	0	5.8	8.9	8.9
P46654;P32905	P46654;P32905	4;4	4;4	4;4	40S ribosomal protein S0-B;40S ribosomal protein S0-A	RPS0B;RPS0A	sp|P46654|RSSA2_YEAST 40S ribosomal protein S0-B OS=Saccharomyces cerevisiae (strain ATCC 204508 / S288c) GN=RPS0B PE=1 SV=2;sp|P32905|RSSA1_YEAST 40S ribosomal protein S0-A OS=Saccharomyces cerevisiae (strain ATCC 204508 / S288c) GN=RPS0A PE=1 SV=3	2	4	4	4	4	2	2	2	4	4	4	2	2	2	4	4	4	2	2	2	4	4	20.6	20.6	20.6	27.962	252	252;252	0	57.186	By MS/MS	By MS/MS	By MS/MS	By MS/MS	By MS/MS	By MS/MS	20.6	12.3	8.3	8.7	20.6	20.6
P32911	P32911	1	1	1	Eukaryotic translation initiation factor eIF-1	SUI1	sp|P32911|SUI1_YEAST Eukaryotic translation initiation factor eIF-1 OS=Saccharomyces cerevisiae (strain ATCC 204508 / S288c) GN=SUI1 PE=1 SV=1	1	1	1	1	0	0	0	0	0	1	0	0	0	0	0	1	0	0	0	0	0	1	13.9	13.9	13.9	12.312	108	108	0	31.235						By MS/MS	0	0	0	0	0	13.9
P32915	P32915	3	3	3	Protein transport protein SEC61	SEC61	sp|P32915|SC61A_YEAST Protein transport protein SEC61 OS=Saccharomyces cerevisiae (strain ATCC 204508 / S288c) GN=SEC61 PE=1 SV=1	1	3	3	3	1	3	0	1	1	0	1	3	0	1	1	0	1	3	0	1	1	0	6.2	6.2	6.2	52.936	480	480	0	19.573	By MS/MS	By MS/MS		By matching	By MS/MS		1.7	6.2	0	1.7	1.7	0
P32916	P32916	1	1	1	Signal recognition particle receptor subunit alpha homolog	SRP101	sp|P32916|SRPR_YEAST Signal recognition particle receptor subunit alpha homolog OS=Saccharomyces cerevisiae (strain ATCC 204508 / S288c) GN=SRP101 PE=1 SV=2	1	1	1	1	0	1	0	1	1	1	0	1	0	1	1	1	0	1	0	1	1	1	2.6	2.6	2.6	69.277	621	621	0	18.196		By matching		By matching	By MS/MS	By MS/MS	0	2.6	0	2.6	2.6	2.6
P32917	P32917	2	2	2	Protein STE5	STE5	sp|P32917|STE5_YEAST Protein STE5 OS=Saccharomyces cerevisiae (strain ATCC 204508 / S288c) GN=STE5 PE=1 SV=2	1	2	2	2	0	0	0	1	1	2	0	0	0	1	1	2	0	0	0	1	1	2	2.5	2.5	2.5	102.73	917	917	0	12.813				By MS/MS	By matching	By MS/MS	0	0	0	1.1	1.4	2.5
P33203	P33203	4	4	4	Pre-mRNA-processing protein PRP40	PRP40	sp|P33203|PRP40_YEAST Pre-mRNA-processing protein PRP40 OS=Saccharomyces cerevisiae (strain ATCC 204508 / S288c) GN=PRP40 PE=1 SV=1	1	4	4	4	0	0	0	1	3	4	0	0	0	1	3	4	0	0	0	1	3	4	6.9	6.9	6.9	69.064	583	583	0	35.199				By MS/MS	By MS/MS	By MS/MS	0	0	0	1.9	5.5	6.9
P33296	P33296	1	1	1	Ubiquitin-conjugating enzyme E2 6	UBC6	sp|P33296|UBC6_YEAST Ubiquitin-conjugating enzyme E2 6 OS=Saccharomyces cerevisiae (strain ATCC 204508 / S288c) GN=UBC6 PE=1 SV=1	1	1	1	1	0	0	0	0	1	1	0	0	0	0	1	1	0	0	0	0	1	1	4.8	4.8	4.8	28.383	250	250	0	12.878					By matching	By MS/MS	0	0	0	0	4.8	4.8
P33299	P33299	2	2	2	26S protease regulatory subunit 7 homolog	RPT1	sp|P33299|PRS7_YEAST 26S protease regulatory subunit 7 homolog OS=Saccharomyces cerevisiae (strain ATCC 204508 / S288c) GN=RPT1 PE=1 SV=1	1	2	2	2	2	2	0	1	2	2	2	2	0	1	2	2	2	2	0	1	2	2	3.9	3.9	3.9	51.982	467	467	0	11.454	By MS/MS	By MS/MS		By MS/MS	By MS/MS	By MS/MS	3.9	3.9	0	2.4	3.9	3.9
P33302;Q04182	P33302	5;2	5;2	5;2	Pleiotropic ABC efflux transporter of multiple drugs	PDR5	sp|P33302|PDR5_YEAST Pleiotropic ABC efflux transporter of multiple drugs OS=Saccharomyces cerevisiae (strain ATCC 204508 / S288c) GN=PDR5 PE=1 SV=1	2	5	5	5	3	5	0	3	3	3	3	5	0	3	3	3	3	5	0	3	3	3	3.8	3.8	3.8	170.44	1511	1511;1529	0	40.208	By MS/MS	By MS/MS		By matching	By MS/MS	By matching	2.1	3.8	0	2.4	2.5	2.5
P33304	P33304	1	1	1	Protein AFR1	AFR1	sp|P33304|AFR1_YEAST Protein AFR1 OS=Saccharomyces cerevisiae (strain ATCC 204508 / S288c) GN=AFR1 PE=1 SV=1	1	1	1	1	0	0	0	0	0	1	0	0	0	0	0	1	0	0	0	0	0	1	1.5	1.5	1.5	71.363	620	620	0.0061958	5.8793						By MS/MS	0	0	0	0	0	1.5
P33314	P33314	4	4	4	Inhibitory regulator protein BUD2/CLA2	BUD2	sp|P33314|BUD2_YEAST Inhibitory regulator protein BUD2/CLA2 OS=Saccharomyces cerevisiae (strain ATCC 204508 / S288c) GN=BUD2 PE=1 SV=2	1	4	4	4	0	0	0	1	3	4	0	0	0	1	3	4	0	0	0	1	3	4	4.6	4.6	4.6	126.66	1104	1104	0	36.583				By MS/MS	By MS/MS	By MS/MS	0	0	0	0.7	3.7	4.6
P33315	P33315	1	1	1	Transketolase 2	TKL2	sp|P33315|TKT2_YEAST Transketolase 2 OS=Saccharomyces cerevisiae (strain ATCC 204508 / S288c) GN=TKL2 PE=1 SV=1	1	1	1	1	1	1	0	1	1	1	1	1	0	1	1	1	1	1	0	1	1	1	1	1	1	75.028	681	681	0.001368	6.4797	By MS/MS	By matching		By matching	By MS/MS	By MS/MS	1	1	0	1	1	1
P33322	P33322	2	2	2	H/ACA ribonucleoprotein complex subunit 4	CBF5	sp|P33322|CBF5_YEAST H/ACA ribonucleoprotein complex subunit 4 OS=Saccharomyces cerevisiae (strain ATCC 204508 / S288c) GN=CBF5 PE=1 SV=1	1	2	2	2	1	2	0	1	1	0	1	2	0	1	1	0	1	2	0	1	1	0	2.9	2.9	2.9	54.704	483	483	0	10.802	By MS/MS	By MS/MS		By matching	By matching		1.7	2.9	0	1.7	1.7	0
P33328	P33328	1	1	1	Synaptobrevin homolog 2	SNC2	sp|P33328|SNC2_YEAST Synaptobrevin homolog 2 OS=Saccharomyces cerevisiae (strain ATCC 204508 / S288c) GN=SNC2 PE=1 SV=2	1	1	1	1	0	0	0	1	0	0	0	0	0	1	0	0	0	0	0	1	0	0	9.6	9.6	9.6	12.957	115	115	1	-2				By MS/MS			0	0	0	9.6	0	0
P33331	P33331	2	2	2	Nuclear transport factor 2	NTF2	sp|P33331|NTF2_YEAST Nuclear transport factor 2 OS=Saccharomyces cerevisiae (strain ATCC 204508 / S288c) GN=NTF2 PE=1 SV=2	1	2	2	2	1	1	0	0	0	0	1	1	0	0	0	0	1	1	0	0	0	0	24	24	24	14.453	125	125	0	11.787	By MS/MS	By MS/MS					6.4	17.6	0	0	0	0
P33333	P33333	1	1	1	Probable 1-acyl-sn-glycerol-3-phosphate acyltransferase	SLC1	sp|P33333|PLSC_YEAST Probable 1-acyl-sn-glycerol-3-phosphate acyltransferase OS=Saccharomyces cerevisiae (strain ATCC 204508 / S288c) GN=SLC1 PE=1 SV=1	1	1	1	1	0	1	0	1	1	1	0	1	0	1	1	1	0	1	0	1	1	1	3.3	3.3	3.3	33.887	303	303	0	8.9157		By matching		By matching	By MS/MS	By MS/MS	0	3.3	0	3.3	3.3	3.3
P33334	P33334	1	1	1	Pre-mRNA-splicing factor 8	PRP8	sp|P33334|PRP8_YEAST Pre-mRNA-splicing factor 8 OS=Saccharomyces cerevisiae (strain ATCC 204508 / S288c) GN=PRP8 PE=1 SV=1	1	1	1	1	0	0	0	0	0	1	0	0	0	0	0	1	0	0	0	0	0	1	0.3	0.3	0.3	279.5	2413	2413	0.0013812	6.5214						By MS/MS	0	0	0	0	0	0.3
P33419	P33419	2	2	2	Spindle pole component 29	SPC29	sp|P33419|SPC29_YEAST Spindle pole component 29 OS=Saccharomyces cerevisiae (strain ATCC 204508 / S288c) GN=SPC29 PE=1 SV=1	1	2	2	2	0	0	0	1	1	2	0	0	0	1	1	2	0	0	0	1	1	2	10.3	10.3	10.3	29.28	253	253	0	39.217				By MS/MS	By MS/MS	By MS/MS	0	0	0	5.9	5.9	10.3
P33420	P33420	2	2	2	Protein NIP100	NIP100	sp|P33420|NIP80_YEAST Protein NIP100 OS=Saccharomyces cerevisiae (strain ATCC 204508 / S288c) GN=NIP100 PE=1 SV=2	1	2	2	2	0	0	0	1	1	2	0	0	0	1	1	2	0	0	0	1	1	2	2.6	2.6	2.6	100.29	868	868	0	13.283				By MS/MS	By MS/MS	By MS/MS	0	0	0	1.6	1	2.6
P33748	P33748	2	2	2	Zinc finger protein MSN2	MSN2	sp|P33748|MSN2_YEAST Zinc finger protein MSN2 OS=Saccharomyces cerevisiae (strain ATCC 204508 / S288c) GN=MSN2 PE=1 SV=1	1	2	2	2	0	0	0	1	1	2	0	0	0	1	1	2	0	0	0	1	1	2	3.1	3.1	3.1	77.86	704	704	0	17.283				By MS/MS	By MS/MS	By MS/MS	0	0	0	1.3	1.3	3.1
P33750	P33750	2	2	2	Protein SOF1	SOF1	sp|P33750|DCA13_YEAST Protein SOF1 OS=Saccharomyces cerevisiae (strain ATCC 204508 / S288c) GN=SOF1 PE=1 SV=1	1	2	2	2	0	0	0	0	1	2	0	0	0	0	1	2	0	0	0	0	1	2	5.5	5.5	5.5	56.788	489	489	0	74.178					By matching	By MS/MS	0	0	0	0	3.3	5.5
P33892	P33892	1	1	1	Translational activator GCN1	GCN1	sp|P33892|GCN1_YEAST eIF-2-alpha kinase activator GCN1 OS=Saccharomyces cerevisiae (strain ATCC 204508 / S288c) GN=GCN1 PE=1 SV=1	1	1	1	1	0	1	0	1	1	0	0	1	0	1	1	0	0	1	0	1	1	0	0.5	0.5	0.5	296.69	2672	2672	0	18.377		By MS/MS		By matching	By MS/MS		0	0.5	0	0.5	0.5	0
P34078	P34078	7	7	7	Protein LTV1	LTV1	sp|P34078|LTV1_YEAST Protein LTV1 OS=Saccharomyces cerevisiae (strain ATCC 204508 / S288c) GN=LTV1 PE=1 SV=2	1	7	7	7	0	1	0	2	4	6	0	1	0	2	4	6	0	1	0	2	4	6	21.4	21.4	21.4	53.39	463	463	0	175.01		By MS/MS		By MS/MS	By MS/MS	By MS/MS	0	1.7	0	5.2	10.6	20.5
P34110	P34110	4	4	4	Vacuolar protein sorting-associated protein 35	VPS35	sp|P34110|VPS35_YEAST Vacuolar protein sorting-associated protein 35 OS=Saccharomyces cerevisiae (strain ATCC 204508 / S288c) GN=VPS35 PE=1 SV=2	1	4	4	4	0	0	0	2	3	4	0	0	0	2	3	4	0	0	0	2	3	4	4.4	4.4	4.4	109.14	944	944	0	43.73				By MS/MS	By MS/MS	By MS/MS	0	0	0	2.1	2.9	4.4
P34162	P34162	1	1	1	Mediator of RNA polymerase II transcription subunit 20	SRB2	sp|P34162|MED20_YEAST Mediator of RNA polymerase II transcription subunit 20 OS=Saccharomyces cerevisiae (strain ATCC 204508 / S288c) GN=SRB2 PE=1 SV=1	1	1	1	1	0	0	0	0	0	1	0	0	0	0	0	1	0	0	0	0	0	1	5.7	5.7	5.7	22.894	210	210	0	7.1138						By MS/MS	0	0	0	0	0	5.7
P34163	P34163	3	3	3	Sterol esterase TGL1	TGL1	sp|P34163|TGL1_YEAST Sterol esterase TGL1 OS=Saccharomyces cerevisiae (strain ATCC 204508 / S288c) GN=TGL1 PE=1 SV=1	1	3	3	3	0	0	0	2	1	3	0	0	0	2	1	3	0	0	0	2	1	3	7.7	7.7	7.7	62.978	548	548	0	180.28				By MS/MS	By MS/MS	By MS/MS	0	0	0	5.7	3.6	7.7
P34167	P34167	3	3	3	Eukaryotic translation initiation factor 4B	TIF3	sp|P34167|IF4B_YEAST Eukaryotic translation initiation factor 4B OS=Saccharomyces cerevisiae (strain ATCC 204508 / S288c) GN=TIF3 PE=1 SV=1	1	3	3	3	0	2	0	3	2	1	0	2	0	3	2	1	0	2	0	3	2	1	8.7	8.7	8.7	48.521	436	436	0	19.115		By MS/MS		By MS/MS	By MS/MS	By MS/MS	0	7.1	0	8.7	7.1	2.3
P34219	P34219	3	3	3	Transcriptional regulatory protein TOD6	TOD6	sp|P34219|TOD6_YEAST Transcriptional regulatory protein TOD6 OS=Saccharomyces cerevisiae (strain ATCC 204508 / S288c) GN=TOD6 PE=1 SV=1	1	3	3	3	0	1	1	0	3	3	0	1	1	0	3	3	0	1	1	0	3	3	7.6	7.6	7.6	59.225	525	525	0	26.356		By matching	By MS/MS		By MS/MS	By MS/MS	0	2.7	2.7	0	7.6	7.6
P34223	P34223	2	2	2	UBX domain-containing protein 1	SHP1	sp|P34223|UBX1_YEAST UBX domain-containing protein 1 OS=Saccharomyces cerevisiae (strain ATCC 204508 / S288c) GN=SHP1 PE=1 SV=1	1	2	2	2	0	0	0	1	2	2	0	0	0	1	2	2	0	0	0	1	2	2	7.8	7.8	7.8	46.987	423	423	0	11.163				By matching	By MS/MS	By MS/MS	0	0	0	2.8	7.8	7.8
P34244	P34244	4	4	4	Probable serine/threonine-protein kinase HSL1	HSL1	sp|P34244|HSL1_YEAST Probable serine/threonine-protein kinase HSL1 OS=Saccharomyces cerevisiae (strain ATCC 204508 / S288c) GN=HSL1 PE=1 SV=2	1	4	4	4	0	0	0	2	3	3	0	0	0	2	3	3	0	0	0	2	3	3	2.6	2.6	2.6	169.6	1518	1518	0	30.617				By MS/MS	By MS/MS	By MS/MS	0	0	0	1.3	1.9	1.9
P34730	P34730	4	1	1	Protein BMH2	BMH2	sp|P34730|BMH2_YEAST Protein BMH2 OS=Saccharomyces cerevisiae (strain ATCC 204508 / S288c) GN=BMH2 PE=1 SV=3	1	4	1	1	4	4	2	4	3	3	1	1	0	1	1	1	1	1	0	1	1	1	15.4	5.1	5.1	31.061	273	273	0	18.421	By matching	By MS/MS	By matching	By MS/MS	By matching	By matching	15.4	15.4	7.7	15.4	12.8	12.8
P34756	P34756	20	20	20	1-phosphatidylinositol 3-phosphate 5-kinase FAB1	FAB1	sp|P34756|FAB1_YEAST 1-phosphatidylinositol 3-phosphate 5-kinase FAB1 OS=Saccharomyces cerevisiae (strain ATCC 204508 / S288c) GN=FAB1 PE=1 SV=3	1	20	20	20	1	1	1	13	17	19	1	1	1	13	17	19	1	1	1	13	17	19	11.6	11.6	11.6	257.42	2278	2278	0	289.42	By matching	By matching	By matching	By MS/MS	By MS/MS	By MS/MS	0.4	0.3	0.8	7.9	9.7	11.3
P34758	P34758	2	2	2	Protein SCD5	SCD5	sp|P34758|SCD5_YEAST Protein SCD5 OS=Saccharomyces cerevisiae (strain ATCC 204508 / S288c) GN=SCD5 PE=1 SV=1	1	2	2	2	0	0	0	1	2	2	0	0	0	1	2	2	0	0	0	1	2	2	4.7	4.7	4.7	97.304	872	872	0	79.364				By MS/MS	By MS/MS	By MS/MS	0	0	0	2.8	4.7	4.7
P34760	P34760	4	4	4	Peroxiredoxin TSA1	TSA1	sp|P34760|TSA1_YEAST Peroxiredoxin TSA1 OS=Saccharomyces cerevisiae (strain ATCC 204508 / S288c) GN=TSA1 PE=1 SV=3	1	4	4	4	4	2	2	2	4	3	4	2	2	2	4	3	4	2	2	2	4	3	27	27	27	21.589	196	196	0	42.719	By MS/MS	By MS/MS	By matching	By MS/MS	By MS/MS	By MS/MS	27	12.8	9.2	12.8	27	23.5
P35056	P35056	1	1	1	Peroxisomal targeting signal receptor	PEX5	sp|P35056|PEX5_YEAST Peroxisomal targeting signal receptor OS=Saccharomyces cerevisiae (strain ATCC 204508 / S288c) GN=PEX5 PE=1 SV=1	1	1	1	1	0	0	0	0	0	1	0	0	0	0	0	1	0	0	0	0	0	1	1.6	1.6	1.6	69.323	612	612	0.0013587	6.3808						By MS/MS	0	0	0	0	0	1.6
P35172	P35172	1	1	1	Probable trehalase	NTH2	sp|P35172|TREB_YEAST Probable trehalase OS=Saccharomyces cerevisiae (strain ATCC 204508 / S288c) GN=NTH2 PE=1 SV=1	1	1	1	1	0	0	0	0	1	1	0	0	0	0	1	1	0	0	0	0	1	1	1.2	1.2	1.2	89.678	780	780	0.0026667	6.2862					By MS/MS	By MS/MS	0	0	0	0	1.2	1.2
P35177	P35177	2	2	2	Transcriptional activator SPT7	SPT7	sp|P35177|SPT7_YEAST Transcriptional activator SPT7 OS=Saccharomyces cerevisiae (strain ATCC 204508 / S288c) GN=SPT7 PE=1 SV=1	1	2	2	2	0	0	0	1	1	1	0	0	0	1	1	1	0	0	0	1	1	1	1.1	1.1	1.1	152.62	1332	1332	0	12.181				By MS/MS	By MS/MS	By MS/MS	0	0	0	0.6	0.5	0.5
P35180	P35180	2	2	2	Mitochondrial import receptor subunit TOM20	TOM20	sp|P35180|TOM20_YEAST Mitochondrial import receptor subunit TOM20 OS=Saccharomyces cerevisiae (strain ATCC 204508 / S288c) GN=TOM20 PE=1 SV=1	1	2	2	2	0	0	0	1	2	2	0	0	0	1	2	2	0	0	0	1	2	2	16.4	16.4	16.4	20.317	183	183	0	91.642				By MS/MS	By MS/MS	By MS/MS	0	0	0	9.3	16.4	16.4
P35182	P35182	4	4	4	Protein phosphatase 2C homolog 1	PTC1	sp|P35182|PP2C1_YEAST Protein phosphatase 2C homolog 1 OS=Saccharomyces cerevisiae (strain ATCC 204508 / S288c) GN=PTC1 PE=1 SV=1	1	4	4	4	0	0	0	1	2	4	0	0	0	1	2	4	0	0	0	1	2	4	20.3	20.3	20.3	31.549	281	281	0	68.719				By MS/MS	By MS/MS	By MS/MS	0	0	0	6.8	10.3	20.3
P35187	P35187	2	2	2	ATP-dependent helicase SGS1	SGS1	sp|P35187|SGS1_YEAST ATP-dependent helicase SGS1 OS=Saccharomyces cerevisiae (strain ATCC 204508 / S288c) GN=SGS1 PE=1 SV=1	1	2	2	2	0	0	1	1	2	2	0	0	1	1	2	2	0	0	1	1	2	2	1.3	1.3	1.3	163.84	1447	1447	0	16.739			By MS/MS	By matching	By MS/MS	By MS/MS	0	0	0.6	0.7	1.3	1.3
P35197	P35197	2	2	2	ADP-ribosylation factor GTPase-activating protein GCS1	GCS1	sp|P35197|GCS1_YEAST ADP-ribosylation factor GTPase-activating protein GCS1 OS=Saccharomyces cerevisiae (strain ATCC 204508 / S288c) GN=GCS1 PE=1 SV=1	1	2	2	2	0	0	0	0	2	2	0	0	0	0	2	2	0	0	0	0	2	2	11.9	11.9	11.9	39.296	352	352	0	67.318					By MS/MS	By MS/MS	0	0	0	0	11.9	11.9
P35207	P35207	3	3	3	Antiviral helicase SKI2	SKI2	sp|P35207|SKI2_YEAST Antiviral helicase SKI2 OS=Saccharomyces cerevisiae (strain ATCC 204508 / S288c) GN=SKI2 PE=1 SV=2	1	3	3	3	0	0	0	2	3	2	0	0	0	2	3	2	0	0	0	2	3	2	3.1	3.1	3.1	146.06	1287	1287	0	122.07				By MS/MS	By MS/MS	By MS/MS	0	0	0	2.3	3.1	2.3
P35210	P35210	1	1	1	Protein SPT23	SPT23	sp|P35210|SPT23_YEAST Protein SPT23 OS=Saccharomyces cerevisiae (strain ATCC 204508 / S288c) GN=SPT23 PE=1 SV=2	1	1	1	1	0	0	0	0	0	1	0	0	0	0	0	1	0	0	0	0	0	1	1.1	1.1	1.1	121.34	1082	1082	0	8.2481						By MS/MS	0	0	0	0	0	1.1
P35724	P35724	1	1	1	Manganese resistance protein MNR2	MNR2	sp|P35724|MNR2_YEAST Manganese resistance protein MNR2 OS=Saccharomyces cerevisiae (strain ATCC 204508 / S288c) GN=MNR2 PE=1 SV=1	1	1	1	1	0	0	0	0	0	1	0	0	0	0	0	1	0	0	0	0	0	1	1.3	1.3	1.3	109.74	969	969	0	17.353						By MS/MS	0	0	0	0	0	1.3
P35844	P35844	4	4	4	Protein KES1	KES1	sp|P35844|KES1_YEAST Oxysterol-binding protein homolog 4 OS=Saccharomyces cerevisiae (strain ATCC 204508 / S288c) GN=KES1 PE=1 SV=1	1	4	4	4	0	1	0	1	3	4	0	1	0	1	3	4	0	1	0	1	3	4	10.4	10.4	10.4	49.491	434	434	0	32.15		By matching		By matching	By MS/MS	By MS/MS	0	2.1	0	2.1	6.2	10.4
P38711;P35997	P38711;P35997	3;3	3;3	3;3	40S ribosomal protein S27-B;40S ribosomal protein S27-A	RPS27B;RPS27A	sp|P38711|RS27B_YEAST 40S ribosomal protein S27-B OS=Saccharomyces cerevisiae (strain ATCC 204508 / S288c) GN=RPS27B PE=1 SV=1;sp|P35997|RS27_YEAST 40S ribosomal protein S27-A OS=Saccharomyces cerevisiae (strain ATCC 204508 / S288c) GN=RPS27A PE=1 SV=1	2	3	3	3	3	1	3	2	3	3	3	1	3	2	3	3	3	1	3	2	3	3	37.8	37.8	37.8	8.8653	82	82;82	0	43.418	By MS/MS	By MS/MS	By MS/MS	By MS/MS	By MS/MS	By MS/MS	37.8	19.5	37.8	29.3	37.8	37.8
P36004	P36004	2	2	2	Probable serine/threonine-protein kinase KKQ8	KKQ8	sp|P36004|KKQ8_YEAST Probable serine/threonine-protein kinase KKQ8 OS=Saccharomyces cerevisiae (strain ATCC 204508 / S288c) GN=KKQ8 PE=1 SV=2	1	2	2	2	0	0	0	0	0	2	0	0	0	0	0	2	0	0	0	0	0	2	3.2	3.2	3.2	82.589	724	724	0	14.515						By MS/MS	0	0	0	0	0	3.2
P36008	P36008	2	2	2	Elongation factor 1-gamma 2	TEF4	sp|P36008|EF1G2_YEAST Elongation factor 1-gamma 2 OS=Saccharomyces cerevisiae (strain ATCC 204508 / S288c) GN=TEF4 PE=1 SV=1	1	2	2	2	0	2	0	2	1	2	0	2	0	2	1	2	0	2	0	2	1	2	6.3	6.3	6.3	46.52	412	412	0	25.196		By MS/MS		By MS/MS	By matching	By MS/MS	0	6.3	0	6.3	2.7	6.3
P36013	P36013	1	1	1	NAD-dependent malic enzyme, mitochondrial	MAE1	sp|P36013|MAOM_YEAST NAD-dependent malic enzyme, mitochondrial OS=Saccharomyces cerevisiae (strain ATCC 204508 / S288c) GN=MAE1 PE=1 SV=1	1	1	1	1	0	1	0	1	0	0	0	1	0	1	0	0	0	1	0	1	0	0	1.2	1.2	1.2	74.375	669	669	0.0049751	5.9131		By MS/MS		By matching			0	1.2	0	1.2	0	0
P36015	P36015	5	5	5	Synaptobrevin homolog YKT6	YKT6	sp|P36015|YKT6_YEAST Synaptobrevin homolog YKT6 OS=Saccharomyces cerevisiae (strain ATCC 204508 / S288c) GN=YKT6 PE=1 SV=1	1	5	5	5	1	2	0	4	4	4	1	2	0	4	4	4	1	2	0	4	4	4	23	23	23	22.707	200	200	0	180.3	By matching	By MS/MS		By MS/MS	By MS/MS	By MS/MS	5	9	0	19	19	20.5
P36018;P36017;P36019	P36018;P36017;P36019	2;1;1	2;1;1	2;1;1	GTP-binding protein YPT52;Vacuolar protein sorting-associated protein 21;GTP-binding protein YPT53	YPT52;VPS21;YPT53	sp|P36018|YPT52_YEAST GTP-binding protein YPT52 OS=Saccharomyces cerevisiae (strain ATCC 204508 / S288c) GN=YPT52 PE=1 SV=1;sp|P36017|VPS21_YEAST Vacuolar protein sorting-associated protein 21 OS=Saccharomyces cerevisiae (strain ATCC 204508 / S288c) GN=VPS	3	2	2	2	1	0	0	2	2	2	1	0	0	2	2	2	1	0	0	2	2	2	9.4	9.4	9.4	26.132	234	234;210;220	0	26.04	By MS/MS			By MS/MS	By MS/MS	By MS/MS	4.7	0	0	9.4	9.4	9.4
P36041	P36041	1	1	1	Protein EAP1	EAP1	sp|P36041|EAP1_YEAST Protein EAP1 OS=Saccharomyces cerevisiae (strain ATCC 204508 / S288c) GN=EAP1 PE=1 SV=1	1	1	1	1	0	0	0	1	1	1	0	0	0	1	1	1	0	0	0	1	1	1	2.7	2.7	2.7	69.761	632	632	0	6.5697				By matching	By matching	By MS/MS	0	0	0	2.7	2.7	2.7
P36049	P36049	1	1	1	rRNA-processing protein EBP2	EBP2	sp|P36049|EBP2_YEAST rRNA-processing protein EBP2 OS=Saccharomyces cerevisiae (strain ATCC 204508 / S288c) GN=EBP2 PE=1 SV=1	1	1	1	1	1	1	0	0	0	0	1	1	0	0	0	0	1	1	0	0	0	0	3.5	3.5	3.5	49.734	427	427	0	27.507	By matching	By MS/MS					3.5	3.5	0	0	0	0
P36059	P36059	1	1	1	ATP-dependent (S)-NAD(P)H-hydrate dehydratase		sp|P36059|NNRD_YEAST ATP-dependent (S)-NAD(P)H-hydrate dehydratase OS=Saccharomyces cerevisiae (strain ATCC 204508 / S288c) GN=YKL151C PE=1 SV=1	1	1	1	1	0	0	0	0	1	1	0	0	0	0	1	1	0	0	0	0	1	1	2.4	2.4	2.4	37.357	337	337	0	6.8464					By MS/MS	By MS/MS	0	0	0	0	2.4	2.4
P36060	P36060	1	1	1	NADH-cytochrome b5 reductase 2;NADH-cytochrome b5 reductase p34 form;NADH-cytochrome b5 reductase p32 form	MCR1	sp|P36060|MCR1_YEAST NADH-cytochrome b5 reductase 2 OS=Saccharomyces cerevisiae (strain ATCC 204508 / S288c) GN=MCR1 PE=1 SV=1	1	1	1	1	0	1	0	1	1	1	0	1	0	1	1	1	0	1	0	1	1	1	2.6	2.6	2.6	34.137	302	302	0	6.5857		By matching		By MS/MS	By MS/MS	By MS/MS	0	2.6	0	2.6	2.6	2.6
P36069	P36069	3	3	3	Probable phosphomutase PMU1	PMU1	sp|P36069|PMU1_YEAST Probable phosphoglycerate mutase PMU1 OS=Saccharomyces cerevisiae (strain ATCC 204508 / S288c) GN=PMU1 PE=1 SV=1	1	3	3	3	0	0	0	2	3	3	0	0	0	2	3	3	0	0	0	2	3	3	11.9	11.9	11.9	33.776	295	295	0	45.666				By MS/MS	By MS/MS	By MS/MS	0	0	0	7.8	11.9	11.9
P36076	P36076	1	1	1	Coenzyme A biosynthesis protein 3	CAB3	sp|P36076|CAB3_YEAST Coenzyme A biosynthesis protein 3 OS=Saccharomyces cerevisiae (strain ATCC 204508 / S288c) GN=CAB3 PE=1 SV=1	1	1	1	1	0	0	0	0	1	1	0	0	0	0	1	1	0	0	0	0	1	1	1.8	1.8	1.8	65.237	571	571	0	9.1146					By MS/MS	By MS/MS	0	0	0	0	1.8	1.8
P36101	P36101	5	5	5	tRNA threonylcarbamoyladenosine dehydratase 2	TCD2	sp|P36101|TCD2_YEAST tRNA threonylcarbamoyladenosine dehydratase 2 OS=Saccharomyces cerevisiae (strain ATCC 204508 / S288c) GN=TCD2 PE=1 SV=1	1	5	5	5	1	0	0	4	4	5	1	0	0	4	4	5	1	0	0	4	4	5	13	13	13	50.265	447	447	0	83.017	By matching			By MS/MS	By MS/MS	By MS/MS	1.6	0	0	11.4	11.4	13
P38754;P36105	P38754;P36105	3;3	3;3	3;3	60S ribosomal protein L14-B;60S ribosomal protein L14-A	RPL14B;RPL14A	sp|P38754|RL14B_YEAST 60S ribosomal protein L14-B OS=Saccharomyces cerevisiae (strain ATCC 204508 / S288c) GN=RPL14B PE=1 SV=1;sp|P36105|RL14A_YEAST 60S ribosomal protein L14-A OS=Saccharomyces cerevisiae (strain ATCC 204508 / S288c) GN=RPL14A PE=1 SV=1	2	3	3	3	3	3	2	1	3	2	3	3	2	1	3	2	3	3	2	1	3	2	24.6	24.6	24.6	15.153	138	138;138	0	20.4	By MS/MS	By MS/MS	By MS/MS	By MS/MS	By MS/MS	By MS/MS	24.6	24.6	10.9	5.1	24.6	10.9
P36112	P36112	2	2	2	MICOS complex subunit MIC60	MIC60	sp|P36112|MIC60_YEAST MICOS complex subunit MIC60 OS=Saccharomyces cerevisiae (strain ATCC 204508 / S288c) GN=MIC60 PE=1 SV=1	1	2	2	2	0	0	0	1	2	2	0	0	0	1	2	2	0	0	0	1	2	2	4.8	4.8	4.8	61.081	540	540	0	23.959				By matching	By MS/MS	By MS/MS	0	0	0	3	4.8	4.8
P36118	P36118	2	2	2	Pre-mRNA-splicing factor NTR2	NTR2	sp|P36118|NTR2_YEAST Pre-mRNA-splicing factor NTR2 OS=Saccharomyces cerevisiae (strain ATCC 204508 / S288c) GN=NTR2 PE=1 SV=1	1	2	2	2	0	0	0	1	1	1	0	0	0	1	1	1	0	0	0	1	1	1	9	9	9	36.647	322	322	0	11.151				By matching	By MS/MS	By MS/MS	0	0	0	2.5	2.5	6.5
P36130	P36130	5	5	5	CCR4-associated factor 4	CAF4	sp|P36130|CAF4_YEAST CCR4-associated factor 4 OS=Saccharomyces cerevisiae (strain ATCC 204508 / S288c) GN=CAF4 PE=1 SV=3	1	5	5	5	0	0	0	2	5	4	0	0	0	2	5	4	0	0	0	2	5	4	7.2	7.2	7.2	72.831	643	643	0	49.765				By MS/MS	By MS/MS	By MS/MS	0	0	0	3.1	7.2	5.4
P36135	P36135	1	1	1	Probable secreted beta-glucosidase UTH1	UTH1	sp|P36135|UTH1_YEAST Probable secreted beta-glucosidase UTH1 OS=Saccharomyces cerevisiae (strain ATCC 204508 / S288c) GN=UTH1 PE=1 SV=2	1	1	1	1	0	1	0	1	1	0	0	1	0	1	1	0	0	1	0	1	1	0	3.3	3.3	3.3	36.955	365	365	0.0013699	6.4924		By MS/MS		By MS/MS	By matching		0	3.3	0	3.3	3.3	0
P36152	P36152	1	1	1	Fe-S cluster assembly protein DRE2	DRE2	sp|P36152|DRE2_YEAST Fe-S cluster assembly protein DRE2 OS=Saccharomyces cerevisiae (strain ATCC 204508 / S288c) GN=DRE2 PE=1 SV=1	1	1	1	1	0	0	0	0	1	0	0	0	0	0	1	0	0	0	0	0	1	0	3.2	3.2	3.2	38.542	348	348	0.0073439	5.8443					By MS/MS		0	0	0	0	3.2	0
P36161	P36161	2	2	2	Nucleoporin NUP133	NUP133	sp|P36161|NU133_YEAST Nucleoporin NUP133 OS=Saccharomyces cerevisiae (strain ATCC 204508 / S288c) GN=NUP133 PE=1 SV=1	1	2	2	2	0	0	0	1	2	1	0	0	0	1	2	1	0	0	0	1	2	1	1.4	1.4	1.4	133.32	1157	1157	0	11.602				By MS/MS	By MS/MS	By matching	0	0	0	0.6	1.4	0.6
P36165	P36165	14	14	14	Lipase 4	TGL4	sp|P36165|TGL4_YEAST Lipase 4 OS=Saccharomyces cerevisiae (strain ATCC 204508 / S288c) GN=TGL4 PE=1 SV=1	1	14	14	14	0	0	0	7	12	14	0	0	0	7	12	14	0	0	0	7	12	14	23.2	23.2	23.2	102.72	910	910	0	253.54				By MS/MS	By MS/MS	By MS/MS	0	0	0	10.5	19.9	23.2
P36166	P36166	2	2	2	Paxillin-like protein 1	PXL1	sp|P36166|PXL1_YEAST Paxillin-like protein 1 OS=Saccharomyces cerevisiae (strain ATCC 204508 / S288c) GN=PXL1 PE=1 SV=3	1	2	2	2	0	0	0	1	2	2	0	0	0	1	2	2	0	0	0	1	2	2	3.8	3.8	3.8	79.433	706	706	0	11.506				By matching	By MS/MS	By MS/MS	0	0	0	2.3	3.8	3.8
P36421	P36421	1	1	1	Tyrosine--tRNA ligase, cytoplasmic	TYS1	sp|P36421|SYYC_YEAST Tyrosine--tRNA ligase, cytoplasmic OS=Saccharomyces cerevisiae (strain ATCC 204508 / S288c) GN=TYS1 PE=1 SV=3	1	1	1	1	1	1	0	0	1	1	1	1	0	0	1	1	1	1	0	0	1	1	2.3	2.3	2.3	44.019	394	394	0	6.6865	By MS/MS	By MS/MS			By matching	By matching	2.3	2.3	0	0	2.3	2.3
P37267	P37267	1	1	1	Assembly factor CBP4	CBP4	sp|P37267|CBP4_YEAST Assembly factor CBP4 OS=Saccharomyces cerevisiae (strain ATCC 204508 / S288c) GN=CBP4 PE=1 SV=3	1	1	1	1	0	0	0	0	0	1	0	0	0	0	0	1	0	0	0	0	0	1	12.2	12.2	12.2	17.532	147	147	0	17.196						By MS/MS	0	0	0	0	0	12.2
P37291	P37291	3	3	3	Serine hydroxymethyltransferase, cytosolic	SHM2	sp|P37291|GLYC_YEAST Serine hydroxymethyltransferase, cytosolic OS=Saccharomyces cerevisiae (strain ATCC 204508 / S288c) GN=SHM2 PE=1 SV=2	1	3	3	3	2	1	2	1	2	2	2	1	2	1	2	2	2	1	2	1	2	2	6	6	6	52.218	469	469	0	22.179	By MS/MS	By MS/MS	By MS/MS	By MS/MS	By MS/MS	By matching	4.1	1.9	4.1	1.9	4.1	4.1
P37292	P37292	1	1	1	Serine hydroxymethyltransferase, mitochondrial	SHM1	sp|P37292|GLYM_YEAST Serine hydroxymethyltransferase, mitochondrial OS=Saccharomyces cerevisiae (strain ATCC 204508 / S288c) GN=SHM1 PE=1 SV=2	1	1	1	1	0	1	0	1	1	0	0	1	0	1	1	0	0	1	0	1	1	0	2.2	2.2	2.2	53.686	490	490	0.007362	5.8496		By MS/MS		By matching	By MS/MS		0	2.2	0	2.2	2.2	0
P37296	P37296	2	2	2	V-type proton ATPase subunit a, Golgi isoform	STV1	sp|P37296|STV1_YEAST V-type proton ATPase subunit a, Golgi isoform OS=Saccharomyces cerevisiae (strain ATCC 204508 / S288c) GN=STV1 PE=1 SV=2	1	2	2	2	0	0	0	0	0	2	0	0	0	0	0	2	0	0	0	0	0	2	1.9	1.9	1.9	101.66	890	890	0	11.834						By MS/MS	0	0	0	0	0	1.9
P37303	P37303	3	3	3	Low specificity L-threonine aldolase	GLY1	sp|P37303|GLY1_YEAST Low specificity L-threonine aldolase OS=Saccharomyces cerevisiae (strain ATCC 204508 / S288c) GN=GLY1 PE=1 SV=2	1	3	3	3	2	2	0	1	2	1	2	2	0	1	2	1	2	2	0	1	2	1	12.9	12.9	12.9	42.815	387	387	0	19.765	By matching	By MS/MS		By MS/MS	By MS/MS	By matching	9.3	8.8	0	3.6	9.3	5.2
P38011	P38011	6	6	6	Guanine nucleotide-binding protein subunit beta-like protein	ASC1	sp|P38011|GBLP_YEAST Guanine nucleotide-binding protein subunit beta-like protein OS=Saccharomyces cerevisiae (strain ATCC 204508 / S288c) GN=ASC1 PE=1 SV=4	1	6	6	6	3	4	1	2	4	6	3	4	1	2	4	6	3	4	1	2	4	6	33.2	33.2	33.2	34.805	319	319	0	137.72	By MS/MS	By MS/MS	By MS/MS	By MS/MS	By MS/MS	By MS/MS	18.8	21.6	3.8	10	18.2	33.2
P38013	P38013	2	2	2	Peroxiredoxin type-2	AHP1	sp|P38013|AHP1_YEAST Peroxiredoxin type-2 OS=Saccharomyces cerevisiae (strain ATCC 204508 / S288c) GN=AHP1 PE=1 SV=4	1	2	2	2	2	1	1	0	2	1	2	1	1	0	2	1	2	1	1	0	2	1	21	21	21	19.114	176	176	0	29.202	By MS/MS	By MS/MS	By MS/MS		By MS/MS	By MS/MS	21	9.7	11.4	0	21	11.4
P38041	P38041	2	2	2	Protein BOB1	BOI1	sp|P38041|BOB1_YEAST Protein BOB1 OS=Saccharomyces cerevisiae (strain ATCC 204508 / S288c) GN=BOI1 PE=1 SV=1	1	2	2	2	0	0	0	0	2	2	0	0	0	0	2	2	0	0	0	0	2	2	2	2	2	109.29	980	980	0	12.768					By MS/MS	By MS/MS	0	0	0	0	2	2
P38061	P38061	1	1	1	60S ribosomal protein L32	RPL32	sp|P38061|RL32_YEAST 60S ribosomal protein L32 OS=Saccharomyces cerevisiae (strain ATCC 204508 / S288c) GN=RPL32 PE=1 SV=1	1	1	1	1	1	1	1	0	1	1	1	1	1	0	1	1	1	1	1	0	1	1	4.6	4.6	4.6	14.771	130	130	0.0049938	5.935	By MS/MS	By MS/MS	By MS/MS		By MS/MS	By matching	4.6	4.6	4.6	0	4.6	4.6
P38066	P38066	1	1	1	GTP cyclohydrolase-2	RIB1	sp|P38066|RIB1_YEAST GTP cyclohydrolase-2 OS=Saccharomyces cerevisiae (strain ATCC 204508 / S288c) GN=RIB1 PE=1 SV=2	1	1	1	1	1	0	1	0	1	1	1	0	1	0	1	1	1	0	1	0	1	1	5.2	5.2	5.2	38.332	345	345	0	6.7488	By matching		By matching		By MS/MS	By MS/MS	5.2	0	5.2	0	5.2	5.2
Q12117;P38079	Q12117;P38079	2;2	2;2	2;2	Protein MRH1;Protein YRO2	MRH1;YRO2	sp|Q12117|MRH1_YEAST Protein MRH1 OS=Saccharomyces cerevisiae (strain ATCC 204508 / S288c) GN=MRH1 PE=1 SV=1;sp|P38079|YRO2_YEAST Protein YRO2 OS=Saccharomyces cerevisiae (strain ATCC 204508 / S288c) GN=YRO2 PE=1 SV=1	2	2	2	2	1	2	0	2	1	0	1	2	0	2	1	0	1	2	0	2	1	0	6.2	6.2	6.2	36.19	320	320;344	0	23.728	By MS/MS	By MS/MS		By MS/MS	By matching		4.4	6.2	0	6.2	4.4	0
P38080	P38080	11	11	10	Serine/threonine-protein kinase AKL1	AKL1	sp|P38080|AKL1_YEAST Serine/threonine-protein kinase AKL1 OS=Saccharomyces cerevisiae (strain ATCC 204508 / S288c) GN=AKL1 PE=1 SV=1	1	11	11	10	0	0	1	5	8	10	0	0	1	5	8	10	0	0	1	5	8	9	15.1	15.1	14.3	123.99	1108	1108	0	323.31			By matching	By MS/MS	By MS/MS	By MS/MS	0	0	1.3	8.9	12	14.2
P38085	P38085	1	1	1	Valine/tyrosine/tryptophan amino-acid permease 1	TAT1	sp|P38085|TAT1_YEAST Valine/tyrosine/tryptophan amino-acid permease 1 OS=Saccharomyces cerevisiae (strain ATCC 204508 / S288c) GN=TAT1 PE=1 SV=1	1	1	1	1	0	1	0	1	0	0	0	1	0	1	0	0	0	1	0	1	0	0	2.4	2.4	2.4	68.757	619	619	0.0025189	5.9845		By MS/MS		By matching			0	2.4	0	2.4	0	0
P38088	P38088	2	2	2	Glycine--tRNA ligase 1, mitochondrial	GRS1	sp|P38088|SYG_YEAST Glycine--tRNA ligase 1, mitochondrial OS=Saccharomyces cerevisiae (strain ATCC 204508 / S288c) GN=GRS1 PE=1 SV=3	1	2	2	2	2	1	0	1	2	1	2	1	0	1	2	1	2	1	0	1	2	1	3.9	3.9	3.9	78.183	690	690	0	13.863	By matching	By MS/MS		By MS/MS	By matching	By matching	3.9	2.2	0	1.7	3.9	2.2
P38110	P38110	1	1	1	Serine/threonine-protein kinase TEL1	TEL1	sp|P38110|ATM_YEAST Serine/threonine-protein kinase TEL1 OS=Saccharomyces cerevisiae (strain ATCC 204508 / S288c) GN=TEL1 PE=1 SV=3	1	1	1	1	0	1	0	0	0	0	0	1	0	0	0	0	0	1	0	0	0	0	0.3	0.3	0.3	321.52	2787	2787	0.0025157	5.9602		By MS/MS					0	0.3	0	0	0	0
P38132	P38132	1	1	1	DNA replication licensing factor MCM7	MCM7	sp|P38132|MCM7_YEAST DNA replication licensing factor MCM7 OS=Saccharomyces cerevisiae (strain ATCC 204508 / S288c) GN=MCM7 PE=1 SV=4	1	1	1	1	1	1	1	1	1	1	1	1	1	1	1	1	1	1	1	1	1	1	0.8	0.8	0.8	94.942	845	845	0	9.6311	By MS/MS	By MS/MS	By MS/MS	By MS/MS	By MS/MS	By MS/MS	0.8	0.8	0.8	0.8	0.8	0.8
P38153	P38153	1	1	1	AP-3 complex subunit mu	APM3	sp|P38153|AP3M_YEAST AP-3 complex subunit mu OS=Saccharomyces cerevisiae (strain ATCC 204508 / S288c) GN=APM3 PE=1 SV=2	1	1	1	1	0	0	0	0	0	1	0	0	0	0	0	1	0	0	0	0	0	1	3.1	3.1	3.1	54.837	483	483	0	16.545						By MS/MS	0	0	0	0	0	3.1
P38165	P38165	1	1	1	Retrograde regulation protein 3	RTG3	sp|P38165|RTG3_YEAST Retrograde regulation protein 3 OS=Saccharomyces cerevisiae (strain ATCC 204508 / S288c) GN=RTG3 PE=1 SV=2	1	1	1	1	0	0	0	0	0	1	0	0	0	0	0	1	0	0	0	0	0	1	2.7	2.7	2.7	54.139	486	486	0.0025773	6.1051						By MS/MS	0	0	0	0	0	2.7
P38166	P38166	2	2	2	Protein transport protein SFT2	SFT2	sp|P38166|SFT2_YEAST Protein transport protein SFT2 OS=Saccharomyces cerevisiae (strain ATCC 204508 / S288c) GN=SFT2 PE=1 SV=1	1	2	2	2	0	1	0	1	2	2	0	1	0	1	2	2	0	1	0	1	2	2	10.7	10.7	10.7	24.274	215	215	0	20.848		By matching		By matching	By matching	By MS/MS	0	5.6	0	5.6	10.7	10.7
P38167	P38167	1	1	1	Protein ECM21	ECM21	sp|P38167|ECM21_YEAST Protein ECM21 OS=Saccharomyces cerevisiae (strain ATCC 204508 / S288c) GN=ECM21 PE=1 SV=2	1	1	1	1	0	0	0	0	0	1	0	0	0	0	0	1	0	0	0	0	0	1	1.2	1.2	1.2	123.61	1117	1117	0	7.7835						By MS/MS	0	0	0	0	0	1.2
P38174	P38174	1	1	1	Methionine aminopeptidase 2	MAP2	sp|P38174|MAP2_YEAST Methionine aminopeptidase 2 OS=Saccharomyces cerevisiae (strain ATCC 204508 / S288c) GN=MAP2 PE=1 SV=4	1	1	1	1	1	0	0	0	1	1	1	0	0	0	1	1	1	0	0	0	1	1	3.3	3.3	3.3	47.518	421	421	0	8.9607	By matching				By matching	By MS/MS	3.3	0	0	0	3.3	3.3
P38181	P38181	1	1	1	Nucleoporin NUP170	NUP170	sp|P38181|NU170_YEAST Nucleoporin NUP170 OS=Saccharomyces cerevisiae (strain ATCC 204508 / S288c) GN=NUP170 PE=1 SV=1	1	1	1	1	0	0	0	1	0	1	0	0	0	1	0	1	0	0	0	1	0	1	0.7	0.7	0.7	169.47	1502	1502	0	9.1297				By matching		By MS/MS	0	0	0	0.7	0	0.7
P38187	P38187	1	1	1	Ubiquitin carboxyl-terminal hydrolase 13	UBP13	sp|P38187|UBP13_YEAST Ubiquitin carboxyl-terminal hydrolase 13 OS=Saccharomyces cerevisiae (strain ATCC 204508 / S288c) GN=UBP13 PE=1 SV=3	1	1	1	1	0	0	0	0	1	0	0	0	0	0	1	0	0	0	0	0	1	0	1.2	1.2	1.2	83.855	747	747	0	7.2809					By MS/MS		0	0	0	0	1.2	0
P38199	P38199	1	1	1	Heterogeneous nuclear rnp K-like protein 2	HEK2	sp|P38199|HEK2_YEAST Heterogeneous nuclear rnp K-like protein 2 OS=Saccharomyces cerevisiae (strain ATCC 204508 / S288c) GN=HEK2 PE=1 SV=1	1	1	1	1	0	1	0	1	1	1	0	1	0	1	1	1	0	1	0	1	1	1	3.1	3.1	3.1	41.682	381	381	0	6.8135		By matching		By matching	By matching	By MS/MS	0	3.1	0	3.1	3.1	3.1
P38200	P38200	2	2	2	Mitotic spindle-associated protein SHE1	SHE1	sp|P38200|SHE1_YEAST Mitotic spindle-associated protein SHE1 OS=Saccharomyces cerevisiae (strain ATCC 204508 / S288c) GN=SHE1 PE=1 SV=1	1	2	2	2	0	0	0	1	1	2	0	0	0	1	1	2	0	0	0	1	1	2	7.4	7.4	7.4	38.015	338	338	0	17.148				By MS/MS	By MS/MS	By matching	0	0	0	3.6	3.8	7.4
P38219	P38219	6	6	6	Obg-like ATPase 1	OLA1	sp|P38219|OLA1_YEAST Obg-like ATPase 1 OS=Saccharomyces cerevisiae (strain ATCC 204508 / S288c) GN=OLA1 PE=1 SV=1	1	6	6	6	2	4	2	5	4	5	2	4	2	5	4	5	2	4	2	5	4	5	21.3	21.3	21.3	44.174	394	394	0	111.36	By MS/MS	By MS/MS	By matching	By MS/MS	By MS/MS	By MS/MS	7.6	12.9	9.4	16.2	11.9	17
P38250	P38250	1	1	1	Increased sodium tolerance protein 2	IST2	sp|P38250|IST2_YEAST Increased sodium tolerance protein 2 OS=Saccharomyces cerevisiae (strain ATCC 204508 / S288c) GN=IST2 PE=1 SV=2	1	1	1	1	0	0	0	1	1	1	0	0	0	1	1	1	0	0	0	1	1	1	1.4	1.4	1.4	105.85	946	946	0	11.624				By MS/MS	By MS/MS	By MS/MS	0	0	0	1.4	1.4	1.4
P38261	P38261	1	1	1	Exocyst complex component EXO84	EXO84	sp|P38261|EXO84_YEAST Exocyst complex component EXO84 OS=Saccharomyces cerevisiae (strain ATCC 204508 / S288c) GN=EXO84 PE=1 SV=1	1	1	1	1	1	1	0	1	1	0	1	1	0	1	1	0	1	1	0	1	1	0	1.6	1.6	1.6	85.537	753	753	1	-2	By MS/MS	By matching		By MS/MS	By MS/MS		1.6	1.6	0	1.6	1.6	0
P38264	P38264	2	2	2	Inorganic phosphate transport protein PHO88	PHO88	sp|P38264|PHO88_YEAST Inorganic phosphate transport protein PHO88 OS=Saccharomyces cerevisiae (strain ATCC 204508 / S288c) GN=PHO88 PE=1 SV=1	1	2	2	2	2	1	0	0	1	1	2	1	0	0	1	1	2	1	0	0	1	1	10.6	10.6	10.6	21.137	188	188	0	14.732	By matching	By MS/MS			By matching	By MS/MS	10.6	6.9	0	0	3.7	3.7
P38295	P38295	5	5	5	Medium-chain fatty acid ethyl ester synthase/esterase 2	EHT1	sp|P38295|MCFS2_YEAST Medium-chain fatty acid ethyl ester synthase/esterase 2 OS=Saccharomyces cerevisiae (strain ATCC 204508 / S288c) GN=EHT1 PE=1 SV=1	1	5	5	5	1	2	0	4	5	5	1	2	0	4	5	5	1	2	0	4	5	5	15.1	15.1	15.1	51.255	451	451	0	42.458	By matching	By matching		By MS/MS	By MS/MS	By MS/MS	2.7	4.4	0	13.3	15.1	15.1
P38304	P38304	1	1	1	Mediator of RNA polymerase II transcription subunit 8	MED8	sp|P38304|MED8_YEAST Mediator of RNA polymerase II transcription subunit 8 OS=Saccharomyces cerevisiae (strain ATCC 204508 / S288c) GN=MED8 PE=1 SV=3	1	1	1	1	0	0	0	1	1	1	0	0	0	1	1	1	0	0	0	1	1	1	6.7	6.7	6.7	25.268	223	223	0	17.963				By matching	By MS/MS	By MS/MS	0	0	0	6.7	6.7	6.7
P38306	P38306	2	2	2	Uncharacterized protein YBR197C		sp|P38306|YB47_YEAST Uncharacterized protein YBR197C OS=Saccharomyces cerevisiae (strain ATCC 204508 / S288c) GN=YBR197C PE=1 SV=1	1	2	2	2	0	0	0	1	2	2	0	0	0	1	2	2	0	0	0	1	2	2	7.8	7.8	7.8	24.203	217	217	0	13.253				By MS/MS	By MS/MS	By MS/MS	0	0	0	4.6	7.8	7.8
P38324	P38324	1	1	1	Structure-specific endonuclease subunit SLX1	SLX1	sp|P38324|SLX1_YEAST Structure-specific endonuclease subunit SLX1 OS=Saccharomyces cerevisiae (strain ATCC 204508 / S288c) GN=SLX1 PE=1 SV=1	1	1	1	1	1	1	0	0	0	1	1	1	0	0	0	1	1	1	0	0	0	1	3.9	3.9	3.9	35.856	304	304	1	-2	By MS/MS	By MS/MS				By MS/MS	3.9	3.9	0	0	0	3.9
P38335	P38335	6	6	6	Maintenance of telomere capping protein 4	MTC4	sp|P38335|MTC4_YEAST Maintenance of telomere capping protein 4 OS=Saccharomyces cerevisiae (strain ATCC 204508 / S288c) GN=MTC4 PE=1 SV=1	1	6	6	6	0	0	0	3	6	6	0	0	0	3	6	6	0	0	0	3	6	6	9.8	9.8	9.8	79.027	694	694	0	94.188				By MS/MS	By MS/MS	By MS/MS	0	0	0	5	9.8	9.8
P38342	P38342	4	4	4	3-ketodihydrosphingosine reductase TSC10	TSC10	sp|P38342|TSC10_YEAST 3-ketodihydrosphingosine reductase TSC10 OS=Saccharomyces cerevisiae (strain ATCC 204508 / S288c) GN=TSC10 PE=1 SV=2	1	4	4	4	0	1	0	2	3	4	0	1	0	2	3	4	0	1	0	2	3	4	10.3	10.3	10.3	35.972	320	320	0	26.143		By matching		By MS/MS	By MS/MS	By MS/MS	0	2.2	0	5.3	8.1	10.3
P38353	P38353	1	1	1	Sec sixty-one protein homolog	SSH1	sp|P38353|SSH1_YEAST Sec sixty-one protein homolog OS=Saccharomyces cerevisiae (strain ATCC 204508 / S288c) GN=SSH1 PE=1 SV=1	1	1	1	1	1	1	0	1	0	0	1	1	0	1	0	0	1	1	0	1	0	0	4.3	4.3	4.3	53.311	490	490	0	8.7828	By MS/MS	By MS/MS		By matching			4.3	4.3	0	4.3	0	0
P38523	P38523	1	1	1	GrpE protein homolog, mitochondrial	MGE1	sp|P38523|GRPE_YEAST GrpE protein homolog, mitochondrial OS=Saccharomyces cerevisiae (strain ATCC 204508 / S288c) GN=MGE1 PE=1 SV=1	1	1	1	1	0	1	0	1	1	0	0	1	0	1	1	0	0	1	0	1	1	0	4.4	4.4	4.4	26.066	228	228	0.0013495	6.3416		By MS/MS		By matching	By matching		0	4.4	0	4.4	4.4	0
P51996;P38555	P51996;P38555	4;4	4;4	4;4	GTP-binding protein YPT32/YPT11;GTP-binding protein YPT31/YPT8	YPT32;YPT31	sp|P51996|YPT32_YEAST GTP-binding protein YPT32/YPT11 OS=Saccharomyces cerevisiae (strain ATCC 204508 / S288c) GN=YPT32 PE=1 SV=3;sp|P38555|YPT31_YEAST GTP-binding protein YPT31/YPT8 OS=Saccharomyces cerevisiae (strain ATCC 204508 / S288c) GN=YPT31 PE=1 SV	2	4	4	4	2	1	0	2	3	4	2	1	0	2	3	4	2	1	0	2	3	4	16.2	16.2	16.2	24.52	222	222;223	0	45.545	By matching	By MS/MS		By matching	By MS/MS	By MS/MS	7.7	3.6	0	9.5	12.6	16.2
P38623	P38623	1	1	1	Serine/threonine-protein kinase RCK2	RCK2	sp|P38623|RCK2_YEAST Serine/threonine-protein kinase RCK2 OS=Saccharomyces cerevisiae (strain ATCC 204508 / S288c) GN=RCK2 PE=1 SV=3	1	1	1	1	0	1	0	1	1	1	0	1	0	1	1	1	0	1	0	1	1	1	1.6	1.6	1.6	68.061	610	610	0	9.9904		By matching		By MS/MS	By MS/MS	By MS/MS	0	1.6	0	1.6	1.6	1.6
P38624	P38624	1	1	1	Proteasome subunit beta type-1	PRE3	sp|P38624|PSB1_YEAST Proteasome subunit beta type-1 OS=Saccharomyces cerevisiae (strain ATCC 204508 / S288c) GN=PRE3 PE=1 SV=2	1	1	1	1	0	0	1	0	1	1	0	0	1	0	1	1	0	0	1	0	1	1	4.7	4.7	4.7	23.547	215	215	0	7.5758			By matching		By MS/MS	By matching	0	0	4.7	0	4.7	4.7
P38625	P38625	5	5	5	GMP synthase [glutamine-hydrolyzing]	GUA1	sp|P38625|GUAA_YEAST GMP synthase [glutamine-hydrolyzing] OS=Saccharomyces cerevisiae (strain ATCC 204508 / S288c) GN=GUA1 PE=1 SV=4	1	5	5	5	1	4	0	4	5	4	1	4	0	4	5	4	1	4	0	4	5	4	10.5	10.5	10.5	58.482	525	525	0	38.467	By matching	By MS/MS		By MS/MS	By MS/MS	By MS/MS	1.9	8.2	0	8.8	10.5	8.8
P38631;P40989;Q04952	P38631	9;2;1	9;2;1	9;2;1	1,3-beta-glucan synthase component FKS1	FKS1	sp|P38631|FKS1_YEAST 1,3-beta-glucan synthase component FKS1 OS=Saccharomyces cerevisiae (strain ATCC 204508 / S288c) GN=FKS1 PE=1 SV=2	3	9	9	9	6	9	0	6	8	2	6	9	0	6	8	2	6	9	0	6	8	2	5.9	5.9	5.9	214.85	1876	1876;1895;1785	0	87.981	By MS/MS	By MS/MS		By MS/MS	By MS/MS	By MS/MS	4.1	5.9	0	3.6	5.3	1.4
P38682	P38682	2	2	2	ADP-ribosylation factor GTPase-activating protein GLO3	GLO3	sp|P38682|GLO3_YEAST ADP-ribosylation factor GTPase-activating protein GLO3 OS=Saccharomyces cerevisiae (strain ATCC 204508 / S288c) GN=GLO3 PE=1 SV=1	1	2	2	2	0	0	0	2	2	2	0	0	0	2	2	2	0	0	0	2	2	2	6.5	6.5	6.5	55.093	493	493	0	164.31				By MS/MS	By MS/MS	By MS/MS	0	0	0	6.5	6.5	6.5
P38689	P38689	2	2	2	Ribose-phosphate pyrophosphokinase 3	PRS3	sp|P38689|KPR3_YEAST Ribose-phosphate pyrophosphokinase 3 OS=Saccharomyces cerevisiae (strain ATCC 204508 / S288c) GN=PRS3 PE=1 SV=1	1	2	2	2	1	2	0	1	2	1	1	2	0	1	2	1	1	2	0	1	2	1	7.5	7.5	7.5	35.123	320	320	0	24.24	By MS/MS	By MS/MS		By matching	By MS/MS	By matching	4.7	7.5	0	4.7	7.5	4.7
P38691	P38691	2	2	2	Serine/threonine-protein kinase KSP1	KSP1	sp|P38691|KSP1_YEAST Serine/threonine-protein kinase KSP1 OS=Saccharomyces cerevisiae (strain ATCC 204508 / S288c) GN=KSP1 PE=1 SV=1	1	2	2	2	0	0	0	2	2	2	0	0	0	2	2	2	0	0	0	2	2	2	3.6	3.6	3.6	117.08	1029	1029	0	29.447				By MS/MS	By MS/MS	By MS/MS	0	0	0	3.6	3.6	3.6
P38697	P38697	2	1	1	Inosine-5-monophosphate dehydrogenase 2	IMD2	sp|P38697|IMDH2_YEAST Inosine-5-monophosphate dehydrogenase 2 OS=Saccharomyces cerevisiae (strain ATCC 204508 / S288c) GN=IMD2 PE=1 SV=1	1	2	1	1	0	2	1	1	2	2	0	1	0	0	1	1	0	1	0	0	1	1	5.9	3.1	3.1	56.529	523	523	0.0013928	6.566		By matching	By matching	By matching	By matching	By MS/MS	0	5.9	2.9	2.9	5.9	5.9
P38701	P38701	1	1	1	40S ribosomal protein S20	RPS20	sp|P38701|RS20_YEAST 40S ribosomal protein S20 OS=Saccharomyces cerevisiae (strain ATCC 204508 / S288c) GN=RPS20 PE=1 SV=3	1	1	1	1	0	1	0	1	0	0	0	1	0	1	0	0	0	1	0	1	0	0	6.6	6.6	6.6	13.907	121	121	0.0026385	6.2183		By MS/MS		By MS/MS			0	6.6	0	6.6	0	0
P38708	P38708	2	2	2	Putative proline--tRNA ligase YHR020W	YHR020W	sp|P38708|YHI0_YEAST Putative proline--tRNA ligase YHR020W OS=Saccharomyces cerevisiae (strain ATCC 204508 / S288c) GN=YHR020W PE=1 SV=1	1	2	2	2	1	2	1	2	1	1	1	2	1	2	1	1	1	2	1	2	1	1	2.9	2.9	2.9	77.385	688	688	0	13.069	By MS/MS	By MS/MS	By matching	By matching	By MS/MS	By matching	1.6	2.9	1.6	2.9	1.6	1.6
P38710	P38710	1	1	1	Inositol monophosphatase 1	INM1	sp|P38710|INM1_YEAST Inositol monophosphatase 1 OS=Saccharomyces cerevisiae (strain ATCC 204508 / S288c) GN=INM1 PE=1 SV=1	1	1	1	1	0	0	0	0	1	1	0	0	0	0	1	1	0	0	0	0	1	1	5.4	5.4	5.4	32.823	295	295	0	18.318					By matching	By MS/MS	0	0	0	0	5.4	5.4
P38713	P38713	2	2	2	Oxysterol-binding protein homolog 3	OSH3	sp|P38713|OSH3_YEAST Oxysterol-binding protein homolog 3 OS=Saccharomyces cerevisiae (strain ATCC 204508 / S288c) GN=OSH3 PE=1 SV=1	1	2	2	2	0	0	0	1	2	2	0	0	0	1	2	2	0	0	0	1	2	2	2.5	2.5	2.5	113.76	996	996	0	21.355				By matching	By MS/MS	By MS/MS	0	0	0	1.4	2.5	2.5
P38720;P53319	P38720;P53319	5;3	5;3	5;3	6-phosphogluconate dehydrogenase, decarboxylating 1;6-phosphogluconate dehydrogenase, decarboxylating 2	GND1;GND2	sp|P38720|6PGD1_YEAST 6-phosphogluconate dehydrogenase, decarboxylating 1 OS=Saccharomyces cerevisiae (strain ATCC 204508 / S288c) GN=GND1 PE=1 SV=1;sp|P53319|6PGD2_YEAST 6-phosphogluconate dehydrogenase, decarboxylating 2 OS=Saccharomyces cerevisiae (stra	2	5	5	5	2	5	1	2	3	1	2	5	1	2	3	1	2	5	1	2	3	1	16	16	16	53.543	489	489;492	0	46.349	By MS/MS	By MS/MS	By matching	By MS/MS	By MS/MS	By matching	4.3	16	3.5	5.5	9	3.5
P38736	P38736	1	1	1	Golgi SNAP receptor complex member 1	GOS1	sp|P38736|GOSR1_YEAST Golgi SNAP receptor complex member 1 OS=Saccharomyces cerevisiae (strain ATCC 204508 / S288c) GN=GOS1 PE=1 SV=1	1	1	1	1	0	0	0	0	1	1	0	0	0	0	1	1	0	0	0	0	1	1	4	4	4	25.394	223	223	0	6.9884					By matching	By MS/MS	0	0	0	0	4	4
P38750	P38750	3	3	3	Uncharacterized transporter YHL008C	YHL008C	sp|P38750|YHA8_YEAST Uncharacterized transporter YHL008C OS=Saccharomyces cerevisiae (strain ATCC 204508 / S288c) GN=YHL008C PE=1 SV=1	1	3	3	3	0	0	0	2	2	3	0	0	0	2	2	3	0	0	0	2	2	3	4.3	4.3	4.3	69.968	627	627	0	16.871				By MS/MS	By MS/MS	By MS/MS	0	0	0	2.6	2.6	4.3
P38755;Q02201	P38755;Q02201	1;1	1;1	1;1	Oxysterol-binding protein homolog 7;Oxysterol-binding protein homolog 6	OSH7;OSH6	sp|P38755|OSH7_YEAST Oxysterol-binding protein homolog 7 OS=Saccharomyces cerevisiae (strain ATCC 204508 / S288c) GN=OSH7 PE=1 SV=1;sp|Q02201|OSH6_YEAST Oxysterol-binding protein homolog 6 OS=Saccharomyces cerevisiae (strain ATCC 204508 / S288c) GN=OSH6 PE	2	1	1	1	0	0	0	1	0	1	0	0	0	1	0	1	0	0	0	1	0	1	1.8	1.8	1.8	49.804	437	437;448	0.0026281	6.2073				By matching		By MS/MS	0	0	0	1.8	0	1.8
P38764	P38764	2	2	2	26S proteasome regulatory subunit RPN1	RPN1	sp|P38764|RPN1_YEAST 26S proteasome regulatory subunit RPN1 OS=Saccharomyces cerevisiae (strain ATCC 204508 / S288c) GN=RPN1 PE=1 SV=3	1	2	2	2	1	1	1	0	2	0	1	1	1	0	2	0	1	1	1	0	2	0	2.5	2.5	2.5	109.49	993	993	0	14.487	By matching	By MS/MS	By MS/MS		By MS/MS		0.8	1.7	0.8	0	2.5	0
P38770	P38770	2	2	2	Nucleus export protein BRL1	BRL1	sp|P38770|BRL1_YEAST Nucleus export protein BRL1 OS=Saccharomyces cerevisiae (strain ATCC 204508 / S288c) GN=BRL1 PE=1 SV=1	1	2	2	2	0	0	0	0	0	2	0	0	0	0	0	2	0	0	0	0	0	2	6.4	6.4	6.4	53.385	471	471	0	17.997						By MS/MS	0	0	0	0	0	6.4
P38788	P38788	2	2	2	Ribosome-associated complex subunit SSZ1	SSZ1	sp|P38788|SSZ1_YEAST Ribosome-associated complex subunit SSZ1 OS=Saccharomyces cerevisiae (strain ATCC 204508 / S288c) GN=SSZ1 PE=1 SV=2	1	2	2	2	1	2	0	1	2	1	1	2	0	1	2	1	1	2	0	1	2	1	3	3	3	58.237	538	538	0	12.682	By MS/MS	By MS/MS		By MS/MS	By MS/MS	By matching	1.7	3	0	1.7	3	1.3
P38791	P38791	1	1	1	Deoxyhypusine synthase	DYS1	sp|P38791|DHYS_YEAST Deoxyhypusine synthase OS=Saccharomyces cerevisiae (strain ATCC 204508 / S288c) GN=DYS1 PE=1 SV=1	1	1	1	1	1	1	0	1	1	0	1	1	0	1	1	0	1	1	0	1	1	0	2.1	2.1	2.1	42.892	387	387	0.0026596	6.2682	By MS/MS	By MS/MS		By MS/MS	By MS/MS		2.1	2.1	0	2.1	2.1	0
P38795	P38795	1	1	1	Glutamine-dependent NAD(+) synthetase	QNS1	sp|P38795|NADE_YEAST Glutamine-dependent NAD(+) synthetase OS=Saccharomyces cerevisiae (strain ATCC 204508 / S288c) GN=QNS1 PE=1 SV=1	1	1	1	1	0	1	0	1	1	1	0	1	0	1	1	1	0	1	0	1	1	1	2.7	2.7	2.7	80.685	714	714	0	18.302		By matching		By MS/MS	By matching	By MS/MS	0	2.7	0	2.7	2.7	2.7
P38825	P38825	2	2	2	Protein TOM71	TOM71	sp|P38825|TOM71_YEAST Protein TOM71 OS=Saccharomyces cerevisiae (strain ATCC 204508 / S288c) GN=TOM71 PE=1 SV=1	1	2	2	2	0	0	0	0	1	2	0	0	0	0	1	2	0	0	0	0	1	2	3.6	3.6	3.6	71.855	639	639	0	22.823					By MS/MS	By MS/MS	0	0	0	0	2.5	3.6
P38828	P38828	3	3	3	Protein LSM12	LSM12	sp|P38828|LSM12_YEAST Protein LSM12 OS=Saccharomyces cerevisiae (strain ATCC 204508 / S288c) GN=LSM12 PE=1 SV=1	1	3	3	3	0	0	0	0	1	3	0	0	0	0	1	3	0	0	0	0	1	3	20.3	20.3	20.3	21.313	187	187	0	39.547					By matching	By MS/MS	0	0	0	0	8	20.3
P38854	P38854	1	1	1	Topoisomerase I damage affected protein 11	TDA11	sp|P38854|TDA11_YEAST Topoisomerase I damage affected protein 11 OS=Saccharomyces cerevisiae (strain ATCC 204508 / S288c) GN=TDA11 PE=1 SV=1	1	1	1	1	0	0	0	0	1	1	0	0	0	0	1	1	0	0	0	0	1	1	1.6	1.6	1.6	56.313	504	504	0.0013369	6.2974					By MS/MS	By MS/MS	0	0	0	0	1.6	1.6
P38861	P38861	6	6	6	60S ribosomal export protein NMD3	NMD3	sp|P38861|NMD3_YEAST 60S ribosomal export protein NMD3 OS=Saccharomyces cerevisiae (strain ATCC 204508 / S288c) GN=NMD3 PE=1 SV=3	1	6	6	6	1	0	0	2	4	6	1	0	0	2	4	6	1	0	0	2	4	6	12.7	12.7	12.7	59.095	518	518	0	60.441	By matching			By matching	By MS/MS	By MS/MS	2.7	0	0	4.4	8.5	12.7
P38881	P38881	3	3	3	Nucleus-vacuole junction protein 1	NVJ1	sp|P38881|NVJ1_YEAST Nucleus-vacuole junction protein 1 OS=Saccharomyces cerevisiae (strain ATCC 204508 / S288c) GN=NVJ1 PE=1 SV=1	1	3	3	3	0	0	0	2	3	3	0	0	0	2	3	3	0	0	0	2	3	3	12.8	12.8	12.8	36.421	321	321	0	60.075				By matching	By MS/MS	By MS/MS	0	0	0	9.3	12.8	12.8
P38883	P38883	1	1	1	Pre-rRNA-processing protein RIX1	RIX1	sp|P38883|RIX1_YEAST Pre-rRNA-processing protein RIX1 OS=Saccharomyces cerevisiae (strain ATCC 204508 / S288c) GN=RIX1 PE=1 SV=2	1	1	1	1	0	0	0	0	1	1	0	0	0	0	1	1	0	0	0	0	1	1	1	1	1	86.738	763	763	0	7.0073					By MS/MS	By MS/MS	0	0	0	0	1	1
P38891;P47176	P38891;P47176	3;2	3;2	3;2	Branched-chain-amino-acid aminotransferase, mitochondrial;Branched-chain-amino-acid aminotransferase, cytosolic	BAT1;BAT2	sp|P38891|BCA1_YEAST Branched-chain-amino-acid aminotransferase, mitochondrial OS=Saccharomyces cerevisiae (strain ATCC 204508 / S288c) GN=BAT1 PE=1 SV=1;sp|P47176|BCA2_YEAST Branched-chain-amino-acid aminotransferase, cytosolic OS=Saccharomyces cerevisiae	2	3	3	3	2	2	0	2	3	2	2	2	0	2	3	2	2	2	0	2	3	2	8.7	8.7	8.7	43.596	393	393;376	0	39.366	By MS/MS	By MS/MS		By matching	By MS/MS	By MS/MS	6.6	6.4	0	6.4	8.7	6.6
P38902	P38902	1	1	1	DNA-directed RNA polymerase II subunit RPB11	RPB11	sp|P38902|RPB11_YEAST DNA-directed RNA polymerase II subunit RPB11 OS=Saccharomyces cerevisiae (strain ATCC 204508 / S288c) GN=RPB11 PE=1 SV=1	1	1	1	1	0	0	0	0	0	1	0	0	0	0	0	1	0	0	0	0	0	1	8.3	8.3	8.3	13.615	120	120	0	7.2489						By MS/MS	0	0	0	0	0	8.3
P38910	P38910	1	1	1	10 kDa heat shock protein, mitochondrial	HSP10	sp|P38910|CH10_YEAST 10 kDa heat shock protein, mitochondrial OS=Saccharomyces cerevisiae (strain ATCC 204508 / S288c) GN=HSP10 PE=1 SV=1	1	1	1	1	1	1	0	0	1	1	1	1	0	0	1	1	1	1	0	0	1	1	10.4	10.4	10.4	11.372	106	106	0	6.8086	By matching	By matching			By MS/MS	By MS/MS	10.4	10.4	0	0	10.4	10.4
P38934	P38934	1	1	1	Nuclear segregation protein BFR1	BFR1	sp|P38934|BFR1_YEAST Nuclear segregation protein BFR1 OS=Saccharomyces cerevisiae (strain ATCC 204508 / S288c) GN=BFR1 PE=1 SV=1	1	1	1	1	1	1	1	0	1	1	1	1	1	0	1	1	1	1	1	0	1	1	3.2	3.2	3.2	54.639	470	470	0	10.061	By MS/MS	By MS/MS	By MS/MS		By MS/MS	By MS/MS	3.2	3.2	3.2	0	3.2	3.2
P38972	P38972	2	2	2	Phosphoribosylformylglycinamidine synthase	ADE6	sp|P38972|PUR4_YEAST Phosphoribosylformylglycinamidine synthase OS=Saccharomyces cerevisiae (strain ATCC 204508 / S288c) GN=ADE6 PE=1 SV=2	1	2	2	2	1	2	0	0	0	0	1	2	0	0	0	0	1	2	0	0	0	0	1.6	1.6	1.6	148.9	1358	1358	0	14.239	By matching	By MS/MS					0.9	1.6	0	0	0	0
P38990	P38990	2	2	2	SNF1-activating kinase 1	SAK1	sp|P38990|SAK1_YEAST SNF1-activating kinase 1 OS=Saccharomyces cerevisiae (strain ATCC 204508 / S288c) GN=SAK1 PE=1 SV=1	1	2	2	2	0	0	0	0	2	2	0	0	0	0	2	2	0	0	0	0	2	2	2.4	2.4	2.4	126.87	1142	1142	0	12.56					By matching	By MS/MS	0	0	0	0	2.4	2.4
P38993	P38993	1	1	1	Iron transport multicopper oxidase FET3	FET3	sp|P38993|FET3_YEAST Iron transport multicopper oxidase FET3 OS=Saccharomyces cerevisiae (strain ATCC 204508 / S288c) GN=FET3 PE=1 SV=2	1	1	1	1	0	1	0	1	1	1	0	1	0	1	1	1	0	1	0	1	1	1	3	3	3	72.359	636	636	0	40.915		By matching		By MS/MS	By MS/MS	By MS/MS	0	3	0	3	3	3
P38999	P38999	1	1	1	Saccharopine dehydrogenase [NADP(+), L-glutamate-forming]	LYS9	sp|P38999|LYS9_YEAST Saccharopine dehydrogenase [NADP(+), L-glutamate-forming] OS=Saccharomyces cerevisiae (strain ATCC 204508 / S288c) GN=LYS9 PE=1 SV=1	1	1	1	1	1	1	1	1	1	1	1	1	1	1	1	1	1	1	1	1	1	1	2.9	2.9	2.9	48.917	446	446	0	12.307	By matching	By matching	By matching	By matching	By MS/MS	By matching	2.9	2.9	2.9	2.9	2.9	2.9
P39007	P39007	2	2	2	Dolichyl-diphosphooligosaccharide--protein glycosyltransferase subunit STT3	STT3	sp|P39007|STT3_YEAST Dolichyl-diphosphooligosaccharide--protein glycosyltransferase subunit STT3 OS=Saccharomyces cerevisiae (strain ATCC 204508 / S288c) GN=STT3 PE=1 SV=2	1	2	2	2	0	2	0	1	1	1	0	2	0	1	1	1	0	2	0	1	1	1	2.5	2.5	2.5	81.528	718	718	0	11.668		By MS/MS		By MS/MS	By matching	By matching	0	2.5	0	1.1	1.1	1.1
P39078	P39078	2	2	2	T-complex protein 1 subunit delta	CCT4	sp|P39078|TCPD_YEAST T-complex protein 1 subunit delta OS=Saccharomyces cerevisiae (strain ATCC 204508 / S288c) GN=CCT4 PE=1 SV=2	1	2	2	2	1	1	0	2	2	1	1	1	0	2	2	1	1	1	0	2	2	1	3.8	3.8	3.8	57.603	528	528	0	19.323	By MS/MS	By MS/MS		By MS/MS	By MS/MS	By MS/MS	2.3	2.3	0	3.8	3.8	1.5
P39081	P39081	1	1	1	Protein PCF11	PCF11	sp|P39081|PCF11_YEAST Protein PCF11 OS=Saccharomyces cerevisiae (strain ATCC 204508 / S288c) GN=PCF11 PE=1 SV=2	1	1	1	1	0	0	0	1	1	1	0	0	0	1	1	1	0	0	0	1	1	1	1.1	1.1	1.1	71.897	626	626	0.0061425	5.8674				By MS/MS	By matching	By matching	0	0	0	1.1	1.1	1.1
P39101	P39101	4	4	4	Protein CAJ1	CAJ1	sp|P39101|CAJ1_YEAST Protein CAJ1 OS=Saccharomyces cerevisiae (strain ATCC 204508 / S288c) GN=CAJ1 PE=1 SV=1	1	4	4	4	0	1	0	3	4	4	0	1	0	3	4	4	0	1	0	3	4	4	13.8	13.8	13.8	44.854	391	391	0	88.407		By MS/MS		By MS/MS	By MS/MS	By MS/MS	0	3.6	0	9.5	13.8	13.8
P39102	P39102	1	1	1	DnaJ protein homolog XDJ1	XDJ1	sp|P39102|XDJ1_YEAST DnaJ protein homolog XDJ1 OS=Saccharomyces cerevisiae (strain ATCC 204508 / S288c) GN=XDJ1 PE=1 SV=2	1	1	1	1	0	0	0	0	1	1	0	0	0	0	1	1	0	0	0	0	1	1	3.3	3.3	3.3	51.346	459	459	0.007335	5.8442					By matching	By MS/MS	0	0	0	0	3.3	3.3
P39522	P39522	3	3	3	Dihydroxy-acid dehydratase, mitochondrial	ILV3	sp|P39522|ILV3_YEAST Dihydroxy-acid dehydratase, mitochondrial OS=Saccharomyces cerevisiae (strain ATCC 204508 / S288c) GN=ILV3 PE=1 SV=2	1	3	3	3	2	3	0	3	2	2	2	3	0	3	2	2	2	3	0	3	2	2	5.3	5.3	5.3	62.86	585	585	0	31.24	By MS/MS	By MS/MS		By MS/MS	By MS/MS	By MS/MS	2.9	5.3	0	5.3	2.9	2.9
P39523	P39523	3	3	3	Uncharacterized protein YMR124W		sp|P39523|YM11_YEAST Uncharacterized protein YMR124W OS=Saccharomyces cerevisiae (strain ATCC 204508 / S288c) GN=YMR124W PE=1 SV=2	1	3	3	3	0	0	0	3	1	0	0	0	0	3	1	0	0	0	0	3	1	0	3.1	3.1	3.1	105.91	943	943	0	18.433				By MS/MS	By MS/MS		0	0	0	3.1	1.1	0
P39676	P39676	1	1	1	Flavohemoprotein	YHB1	sp|P39676|FHP_YEAST Flavohemoprotein OS=Saccharomyces cerevisiae (strain ATCC 204508 / S288c) GN=YHB1 PE=1 SV=2	1	1	1	1	1	1	0	1	0	1	1	1	0	1	0	1	1	1	0	1	0	1	3.8	3.8	3.8	44.646	399	399	0	6.7777	By matching	By MS/MS		By MS/MS		By MS/MS	3.8	3.8	0	3.8	0	3.8
P39683	P39683	2	2	2	Nicotinate phosphoribosyltransferase	NPT1	sp|P39683|NPT1_YEAST Nicotinate phosphoribosyltransferase OS=Saccharomyces cerevisiae (strain ATCC 204508 / S288c) GN=NPT1 PE=1 SV=3	1	2	2	2	0	1	0	1	2	2	0	1	0	1	2	2	0	1	0	1	2	2	4	4	4	49.018	429	429	0	11.207		By MS/MS		By matching	By MS/MS	By MS/MS	0	2.3	0	1.6	4	4
P39704	P39704	1	1	1	Protein ERP2	ERP2	sp|P39704|ERP2_YEAST Protein ERP2 OS=Saccharomyces cerevisiae (strain ATCC 204508 / S288c) GN=ERP2 PE=1 SV=1	1	1	1	1	0	1	0	0	0	0	0	1	0	0	0	0	0	1	0	0	0	0	5.1	5.1	5.1	24.063	215	215	0.0026525	6.26		By MS/MS					0	5.1	0	0	0	0
P39705	P39705	2	2	2	Nucleoporin NUP60	NUP60	sp|P39705|NUP60_YEAST Nucleoporin NUP60 OS=Saccharomyces cerevisiae (strain ATCC 204508 / S288c) GN=NUP60 PE=1 SV=1	1	2	2	2	0	0	0	1	1	2	0	0	0	1	1	2	0	0	0	1	1	2	5.4	5.4	5.4	59.039	539	539	0	31.822				By MS/MS	By MS/MS	By MS/MS	0	0	0	2	2	5.4
P39717	P39717	1	1	1	Guanine nucleotide-binding protein subunit beta 2	GPB2	sp|P39717|GPB2_YEAST Guanine nucleotide-binding protein subunit beta 2 OS=Saccharomyces cerevisiae (strain ATCC 204508 / S288c) GN=GPB2 PE=1 SV=4	1	1	1	1	0	0	0	1	1	1	0	0	0	1	1	1	0	0	0	1	1	1	0.8	0.8	0.8	98.655	880	880	0.0025253	5.989				By matching	By MS/MS	By MS/MS	0	0	0	0.8	0.8	0.8
P39718	P39718	1	1	1	Peroxisome assembly protein 22	PEX22	sp|P39718|PEX22_YEAST Peroxisome assembly protein 22 OS=Saccharomyces cerevisiae (strain ATCC 204508 / S288c) GN=PEX22 PE=1 SV=1	1	1	1	1	0	0	0	0	1	1	0	0	0	0	1	1	0	0	0	0	1	1	4.4	4.4	4.4	19.877	180	180	0.0013477	6.3341					By matching	By MS/MS	0	0	0	0	4.4	4.4
P39726	P39726	1	1	1	Glycine cleavage system H protein, mitochondrial	GCV3	sp|P39726|GCSH_YEAST Glycine cleavage system H protein, mitochondrial OS=Saccharomyces cerevisiae (strain ATCC 204508 / S288c) GN=GCV3 PE=1 SV=3	1	1	1	1	0	1	1	1	1	1	0	1	1	1	1	1	0	1	1	1	1	1	8.2	8.2	8.2	18.793	170	170	0	18.485		By MS/MS	By matching	By matching	By matching	By MS/MS	0	8.2	8.2	8.2	8.2	8.2
P39730	P39730	5	5	5	Eukaryotic translation initiation factor 5B	FUN12	sp|P39730|IF2P_YEAST Eukaryotic translation initiation factor 5B OS=Saccharomyces cerevisiae (strain ATCC 204508 / S288c) GN=FUN12 PE=1 SV=2	1	5	5	5	3	2	0	2	3	4	3	2	0	2	3	4	3	2	0	2	3	4	7.3	7.3	7.3	112.27	1002	1002	0	46.542	By MS/MS	By MS/MS		By MS/MS	By MS/MS	By MS/MS	4.1	2.2	0	3.2	4.1	6
P39744	P39744	1	1	1	Nucleolar complex protein 2	NOC2	sp|P39744|NOC2_YEAST Nucleolar complex protein 2 OS=Saccharomyces cerevisiae (strain ATCC 204508 / S288c) GN=NOC2 PE=1 SV=2	1	1	1	1	0	1	0	0	0	0	0	1	0	0	0	0	0	1	0	0	0	0	2.3	2.3	2.3	81.6	710	710	0	6.6533		By MS/MS					0	2.3	0	0	0	0
P39929	P39929	1	1	1	Vacuolar-sorting protein SNF7	SNF7	sp|P39929|SNF7_YEAST Vacuolar-sorting protein SNF7 OS=Saccharomyces cerevisiae (strain ATCC 204508 / S288c) GN=SNF7 PE=1 SV=1	1	1	1	1	0	0	0	1	0	0	0	0	0	1	0	0	0	0	0	1	0	0	6.2	6.2	6.2	26.987	240	240	0	8.2307				By MS/MS			0	0	0	6.2	0	0
P39939;P39938	P39939;P39938	1;1	1;1	1;1	40S ribosomal protein S26-B;40S ribosomal protein S26-A	RPS26B;RPS26A	sp|P39939|RS26B_YEAST 40S ribosomal protein S26-B OS=Saccharomyces cerevisiae (strain ATCC 204508 / S288c) GN=RPS26B PE=1 SV=1;sp|P39938|RS26A_YEAST 40S ribosomal protein S26-A OS=Saccharomyces cerevisiae (strain ATCC 204508 / S288c) GN=RPS26A PE=1 SV=1	2	1	1	1	1	1	1	1	1	1	1	1	1	1	1	1	1	1	1	1	1	1	7.6	7.6	7.6	13.447	119	119;119	0	7.2534	By MS/MS	By MS/MS	By MS/MS	By MS/MS	By MS/MS	By MS/MS	7.6	7.6	7.6	7.6	7.6	7.6
P39954	P39954	2	2	2	Adenosylhomocysteinase	SAH1	sp|P39954|SAHH_YEAST Adenosylhomocysteinase OS=Saccharomyces cerevisiae (strain ATCC 204508 / S288c) GN=SAH1 PE=1 SV=1	1	2	2	2	1	2	1	1	1	1	1	2	1	1	1	1	1	2	1	1	1	1	4.2	4.2	4.2	49.125	449	449	0	13.221	By MS/MS	By MS/MS	By MS/MS	By MS/MS	By MS/MS	By MS/MS	1.8	4.2	2.4	2.4	2.4	2.4
P39955	P39955	11	11	11	Protein SAP1	SAP1	sp|P39955|SAP1_YEAST Protein SAP1 OS=Saccharomyces cerevisiae (strain ATCC 204508 / S288c) GN=SAP1 PE=1 SV=1	1	11	11	11	0	0	0	8	8	8	0	0	0	8	8	8	0	0	0	8	8	8	13.7	13.7	13.7	100.33	897	897	0	128.7				By MS/MS	By MS/MS	By MS/MS	0	0	0	8.9	11.8	11.8
P39976	P39976	2	2	2	D-lactate dehydrogenase [cytochrome] 3	DLD3	sp|P39976|DLD3_YEAST D-lactate dehydrogenase [cytochrome] 3 OS=Saccharomyces cerevisiae (strain ATCC 204508 / S288c) GN=DLD3 PE=1 SV=1	1	2	2	2	1	2	1	2	1	1	1	2	1	2	1	1	1	2	1	2	1	1	5.2	5.2	5.2	55.224	496	496	0	43.213	By MS/MS	By MS/MS	By matching	By MS/MS	By matching	By matching	2.2	5.2	2.2	5.2	2.2	2.2
P39986	P39986	1	1	1	Manganese-transporting ATPase 1	SPF1	sp|P39986|ATC6_YEAST Manganese-transporting ATPase 1 OS=Saccharomyces cerevisiae (strain ATCC 204508 / S288c) GN=SPF1 PE=1 SV=1	1	1	1	1	1	0	0	0	0	0	1	0	0	0	0	0	1	0	0	0	0	0	0.7	0.7	0.7	135.27	1215	1215	0.0025641	6.0786	By MS/MS						0.7	0	0	0	0	0
P39990	P39990	1	1	1	13 kDa ribonucleoprotein-associated protein	SNU13	sp|P39990|SNU13_YEAST 13 kDa ribonucleoprotein-associated protein OS=Saccharomyces cerevisiae (strain ATCC 204508 / S288c) GN=SNU13 PE=1 SV=1	1	1	1	1	1	1	1	1	1	1	1	1	1	1	1	1	1	1	1	1	1	1	19	19	19	13.569	126	126	0	46.791	By MS/MS	By MS/MS	By matching	By MS/MS	By MS/MS	By MS/MS	19	19	19	19	19	19
P39996	P39996	1	1	1	Glutathione transferase 3	GTT3	sp|P39996|GTT3_YEAST Glutathione transferase 3 OS=Saccharomyces cerevisiae (strain ATCC 204508 / S288c) GN=GTT3 PE=1 SV=1	1	1	1	1	0	0	0	1	1	1	0	0	0	1	1	1	0	0	0	1	1	1	3.3	3.3	3.3	38.234	337	337	0	12.45				By matching	By matching	By MS/MS	0	0	0	3.3	3.3	3.3
P40006	P40006	1	1	1	Increased recombination centers protein 22	IRC22	sp|P40006|IRC22_YEAST Increased recombination centers protein 22 OS=Saccharomyces cerevisiae (strain ATCC 204508 / S288c) GN=IRC22 PE=1 SV=1	1	1	1	1	0	0	0	0	1	1	0	0	0	0	1	1	0	0	0	0	1	1	10.7	10.7	10.7	24.992	225	225	0	27.873					By MS/MS	By MS/MS	0	0	0	0	10.7	10.7
P40009	P40009	3	3	3	Golgi apyrase	YND1	sp|P40009|YND1_YEAST Golgi apyrase OS=Saccharomyces cerevisiae (strain ATCC 204508 / S288c) GN=YND1 PE=1 SV=1	1	3	3	3	0	0	0	1	1	2	0	0	0	1	1	2	0	0	0	1	1	2	3.5	3.5	3.5	71.851	630	630	0	17.279				By MS/MS	By MS/MS	By MS/MS	0	0	0	1	1.3	2.5
P40015	P40015	1	1	1	Inositol phosphosphingolipids phospholipase C	ISC1	sp|P40015|ISC1_YEAST Inositol phosphosphingolipids phospholipase C OS=Saccharomyces cerevisiae (strain ATCC 204508 / S288c) GN=ISC1 PE=1 SV=1	1	1	1	1	0	0	0	0	0	1	0	0	0	0	0	1	0	0	0	0	0	1	2.1	2.1	2.1	53.94	477	477	0.0061576	5.8737						By MS/MS	0	0	0	0	0	2.1
P40021	P40021	1	1	1	Zinc-regulated protein 8	ZRG8	sp|P40021|ZRG8_YEAST Zinc-regulated protein 8 OS=Saccharomyces cerevisiae (strain ATCC 204508 / S288c) GN=ZRG8 PE=1 SV=1	1	1	1	1	0	0	0	0	0	1	0	0	0	0	0	1	0	0	0	0	0	1	1.2	1.2	1.2	119.35	1076	1076	0	11.247						By MS/MS	0	0	0	0	0	1.2
P40022	P40022	3	3	3	Uncharacterized protein YER034W	YER034W	sp|P40022|YEM4_YEAST Uncharacterized protein YER034W OS=Saccharomyces cerevisiae (strain ATCC 204508 / S288c) GN=YER034W PE=1 SV=1	1	3	3	3	0	0	0	1	2	2	0	0	0	1	2	2	0	0	0	1	2	2	33.5	33.5	33.5	21.19	185	185	0	124.22				By MS/MS	By MS/MS	By MS/MS	0	0	0	14.6	21.1	27
P40029	P40029	1	1	1	Peptide methionine sulfoxide reductase	MXR1	sp|P40029|MSRA_YEAST Peptide methionine sulfoxide reductase OS=Saccharomyces cerevisiae (strain ATCC 204508 / S288c) GN=MXR1 PE=1 SV=1	1	1	1	1	0	1	0	1	1	1	0	1	0	1	1	1	0	1	0	1	1	1	4.3	4.3	4.3	21.141	184	184	0.0025907	6.1317		By matching		By MS/MS	By MS/MS	By MS/MS	0	4.3	0	4.3	4.3	4.3
P40037	P40037	1	1	1	Protein HMF1	HMF1	sp|P40037|HMF1_YEAST Protein HMF1 OS=Saccharomyces cerevisiae (strain ATCC 204508 / S288c) GN=HMF1 PE=1 SV=1	1	1	1	1	0	1	0	0	0	1	0	1	0	0	0	1	0	1	0	0	0	1	9.3	9.3	9.3	13.906	129	129	0	16.749		By matching				By MS/MS	0	9.3	0	0	0	9.3
P40040	P40040	1	1	1	Protein THO1	THO1	sp|P40040|THO1_YEAST Protein THO1 OS=Saccharomyces cerevisiae (strain ATCC 204508 / S288c) GN=THO1 PE=1 SV=1	1	1	1	1	1	1	0	0	1	1	1	1	0	0	1	1	1	1	0	0	1	1	6	6	6	24.137	218	218	0	8.0622	By matching	By MS/MS			By matching	By matching	6	6	0	0	6	6
P40048	P40048	1	1	1	Tyrosine-protein phosphatase 3	PTP3	sp|P40048|PTP3_YEAST Tyrosine-protein phosphatase 3 OS=Saccharomyces cerevisiae (strain ATCC 204508 / S288c) GN=PTP3 PE=1 SV=2	1	1	1	1	0	0	0	1	1	1	0	0	0	1	1	1	0	0	0	1	1	1	0.8	0.8	0.8	105.22	928	928	0.0062112	5.8884				By matching	By MS/MS	By MS/MS	0	0	0	0.8	0.8	0.8
P40052	P40052	1	1	1	Uncharacterized protein YER079W	YER079W	sp|P40052|YEQ9_YEAST Uncharacterized protein YER079W OS=Saccharomyces cerevisiae (strain ATCC 204508 / S288c) GN=YER079W PE=1 SV=1	1	1	1	1	0	0	0	1	1	1	0	0	0	1	1	1	0	0	0	1	1	1	4.3	4.3	4.3	23.197	210	210	0	7.2417				By matching	By MS/MS	By MS/MS	0	0	0	4.3	4.3	4.3
P40054;P40510	P40054;P40510	2;1	2;1	2;1	D-3-phosphoglycerate dehydrogenase 1;D-3-phosphoglycerate dehydrogenase 2	SER3;SER33	sp|P40054|SERA_YEAST D-3-phosphoglycerate dehydrogenase 1 OS=Saccharomyces cerevisiae (strain ATCC 204508 / S288c) GN=SER3 PE=1 SV=1;sp|P40510|SER33_YEAST D-3-phosphoglycerate dehydrogenase 2 OS=Saccharomyces cerevisiae (strain ATCC 204508 / S288c) GN=SER3	2	2	2	2	1	2	0	1	1	1	1	2	0	1	1	1	1	2	0	1	1	1	5.3	5.3	5.3	51.193	469	469;469	0	31.807	By MS/MS	By MS/MS		By MS/MS	By MS/MS	By matching	3.2	5.3	0	3.2	3.2	3.2
P40059	P40059	2	2	2	Transcriptional regulatory protein DOT6	DOT6	sp|P40059|DOT6_YEAST Transcriptional regulatory protein DOT6 OS=Saccharomyces cerevisiae (strain ATCC 204508 / S288c) GN=DOT6 PE=1 SV=1	1	2	2	2	0	0	0	0	1	2	0	0	0	0	1	2	0	0	0	0	1	2	3.9	3.9	3.9	73.048	670	670	0	31.167					By MS/MS	By MS/MS	0	0	0	0	2.1	3.9
P40061	P40061	2	2	2	Target of rapamycin complex 2 subunit TSC11	TSC11	sp|P40061|TSC11_YEAST Target of rapamycin complex 2 subunit TSC11 OS=Saccharomyces cerevisiae (strain ATCC 204508 / S288c) GN=TSC11 PE=1 SV=1	1	2	2	2	0	0	0	2	1	2	0	0	0	2	1	2	0	0	0	2	1	2	1.7	1.7	1.7	164.37	1430	1430	0	36.433				By MS/MS	By MS/MS	By MS/MS	0	0	0	1.7	0.8	1.7
P40069	P40069	4	4	4	Importin subunit beta-4	KAP123	sp|P40069|IMB4_YEAST Importin subunit beta-4 OS=Saccharomyces cerevisiae (strain ATCC 204508 / S288c) GN=KAP123 PE=1 SV=1	1	4	4	4	2	3	1	0	1	2	2	3	1	0	1	2	2	3	1	0	1	2	4.9	4.9	4.9	122.6	1113	1113	0	29.399	By matching	By MS/MS	By matching		By matching	By MS/MS	2.2	4	1	0	1	2.2
P40088	P40088	1	1	1	Plasma membrane iron permease	FTR1	sp|P40088|FTR1_YEAST Plasma membrane iron permease OS=Saccharomyces cerevisiae (strain ATCC 204508 / S288c) GN=FTR1 PE=1 SV=1	1	1	1	1	0	1	0	0	0	0	0	1	0	0	0	0	0	1	0	0	0	0	2	2	2	45.722	404	404	0.0025381	6.0182		By MS/MS					0	2	0	0	0	0
P40099	P40099	1	1	1	5-formyltetrahydrofolate cyclo-ligase	FAU1	sp|P40099|FTHC_YEAST 5-formyltetrahydrofolate cyclo-ligase OS=Saccharomyces cerevisiae (strain ATCC 204508 / S288c) GN=FAU1 PE=1 SV=1	1	1	1	1	0	0	0	0	0	1	0	0	0	0	0	1	0	0	0	0	0	1	10.4	10.4	10.4	24.058	211	211	0	26.764						By MS/MS	0	0	0	0	0	10.4
P41277;P40106	P41277;P40106	2;2	2;2	2;2	Glycerol-1-phosphate phosphohydrolase 1;Glycerol-1-phosphate phosphohydrolase 2	GPP1;GPP2	sp|P41277|GPP1_YEAST Glycerol-1-phosphate phosphohydrolase 1 OS=Saccharomyces cerevisiae (strain ATCC 204508 / S288c) GN=GPP1 PE=1 SV=3;sp|P40106|GPP2_YEAST Glycerol-1-phosphate phosphohydrolase 2 OS=Saccharomyces cerevisiae (strain ATCC 204508 / S288c) GN	2	2	2	2	1	1	0	0	0	1	1	1	0	0	0	1	1	1	0	0	0	1	6	6	6	27.947	250	250;250	0	11.44	By MS/MS	By MS/MS				By MS/MS	3.6	2.4	0	0	0	3.6
P40150	P40150	8	8	2	Heat shock protein SSB2	SSB2	sp|P40150|HSP76_YEAST Heat shock protein SSB2 OS=Saccharomyces cerevisiae (strain ATCC 204508 / S288c) GN=SSB2 PE=1 SV=2	1	8	8	2	7	8	6	6	7	5	7	8	6	6	7	5	2	2	2	0	2	1	19.4	19.4	5.5	66.594	613	613	0	101.53	By MS/MS	By MS/MS	By MS/MS	By MS/MS	By MS/MS	By MS/MS	18.1	19.4	13.7	13.9	18.1	10.3
P40159	P40159	2	2	2	Uncharacterized protein YNL208W		sp|P40159|YNU8_YEAST Uncharacterized protein YNL208W OS=Saccharomyces cerevisiae (strain ATCC 204508 / S288c) GN=YNL208W PE=1 SV=2	1	2	2	2	0	0	0	1	2	2	0	0	0	1	2	2	0	0	0	1	2	2	23.1	23.1	23.1	20.151	199	199	0	70.992				By matching	By MS/MS	By MS/MS	0	0	0	11.6	23.1	23.1
P40160	P40160	1	1	1	Serine/threonine-protein kinase RIO2	RIO2	sp|P40160|RIO2_YEAST Serine/threonine-protein kinase RIO2 OS=Saccharomyces cerevisiae (strain ATCC 204508 / S288c) GN=RIO2 PE=1 SV=1	1	1	1	1	0	0	0	0	1	1	0	0	0	0	1	1	0	0	0	0	1	1	2.4	2.4	2.4	49.124	425	425	0.0013643	6.4118					By MS/MS	By MS/MS	0	0	0	0	2.4	2.4
P40187	P40187	3	3	3	GSY2-interacting protein PIG2	PIG2	sp|P40187|PIG2_YEAST GSY2-interacting protein PIG2 OS=Saccharomyces cerevisiae (strain ATCC 204508 / S288c) GN=PIG2 PE=1 SV=1	1	3	3	3	0	0	0	0	3	3	0	0	0	0	3	3	0	0	0	0	3	3	5.9	5.9	5.9	61.938	538	538	0	33.13					By MS/MS	By MS/MS	0	0	0	0	5.9	5.9
P40202	P40202	1	1	1	Superoxide dismutase 1 copper chaperone	CCS1	sp|P40202|CCS1_YEAST Superoxide dismutase 1 copper chaperone OS=Saccharomyces cerevisiae (strain ATCC 204508 / S288c) GN=CCS1 PE=1 SV=1	1	1	1	1	1	1	1	0	1	1	1	1	1	0	1	1	1	1	1	0	1	1	4	4	4	27.33	249	249	0	7.1986	By MS/MS	By MS/MS	By MS/MS		By MS/MS	By MS/MS	4	4	4	0	4	4
Q12690;P40212	Q12690;P40212	6;6	6;6	6;6	60S ribosomal protein L13-A;60S ribosomal protein L13-B	RPL13A;RPL13B	sp|Q12690|RL13A_YEAST 60S ribosomal protein L13-A OS=Saccharomyces cerevisiae (strain ATCC 204508 / S288c) GN=RPL13A PE=1 SV=1;sp|P40212|RL13B_YEAST 60S ribosomal protein L13-B OS=Saccharomyces cerevisiae (strain ATCC 204508 / S288c) GN=RPL13B PE=1 SV=1	2	6	6	6	5	4	1	3	5	4	5	4	1	3	5	4	5	4	1	3	5	4	38.7	38.7	38.7	22.554	199	199;199	0	53.696	By MS/MS	By MS/MS	By matching	By MS/MS	By MS/MS	By MS/MS	33.7	20.1	5.5	15.1	33.7	28.1
P40219	P40219	2	2	2	Outer spore wall protein 5	OSW5	sp|P40219|OSW5_YEAST Outer spore wall protein 5 OS=Saccharomyces cerevisiae (strain ATCC 204508 / S288c) GN=OSW5 PE=1 SV=1	1	2	2	2	0	0	0	1	2	2	0	0	0	1	2	2	0	0	0	1	2	2	27.7	27.7	27.7	16.384	148	148	0	25.264				By matching	By matching	By MS/MS	0	0	0	5.4	27.7	27.7
P40303	P40303	1	1	1	Proteasome subunit alpha type-4	PRE6	sp|P40303|PSA4_YEAST Proteasome subunit alpha type-4 OS=Saccharomyces cerevisiae (strain ATCC 204508 / S288c) GN=PRE6 PE=1 SV=1	1	1	1	1	0	1	0	0	1	1	0	1	0	0	1	1	0	1	0	0	1	1	6.7	6.7	6.7	28.439	254	254	0	7.4194		By MS/MS			By matching	By matching	0	6.7	0	0	6.7	6.7
P40308	P40308	3	3	3	Lipase 3	TGL3	sp|P40308|TGL3_YEAST Lipase 3 OS=Saccharomyces cerevisiae (strain ATCC 204508 / S288c) GN=TGL3 PE=1 SV=2	1	3	3	3	0	0	0	1	2	3	0	0	0	1	2	3	0	0	0	1	2	3	7	7	7	73.612	642	642	0	65.563				By matching	By MS/MS	By MS/MS	0	0	0	1.6	4.5	7
P40316	P40316	1	1	1	Securin	PDS1	sp|P40316|SECU_YEAST Securin OS=Saccharomyces cerevisiae (strain ATCC 204508 / S288c) GN=PDS1 PE=1 SV=1	1	1	1	1	0	0	0	0	0	1	0	0	0	0	0	1	0	0	0	0	0	1	2.9	2.9	2.9	41.838	373	373	0	7.9362						By MS/MS	0	0	0	0	0	2.9
P40319	P40319	1	1	1	Elongation of fatty acids protein 3	ELO3	sp|P40319|ELO3_YEAST Elongation of fatty acids protein 3 OS=Saccharomyces cerevisiae (strain ATCC 204508 / S288c) GN=ELO3 PE=1 SV=1	1	1	1	1	1	1	0	0	0	0	1	1	0	0	0	0	1	1	0	0	0	0	3.8	3.8	3.8	39.465	345	345	0	11.232	By matching	By MS/MS					3.8	3.8	0	0	0	0
P40327	P40327	1	1	1	26S protease regulatory subunit 4 homolog	RPT2	sp|P40327|PRS4_YEAST 26S protease regulatory subunit 4 homolog OS=Saccharomyces cerevisiae (strain ATCC 204508 / S288c) GN=RPT2 PE=1 SV=3	1	1	1	1	0	0	0	0	1	1	0	0	0	0	1	1	0	0	0	0	1	1	2.7	2.7	2.7	48.828	437	437	0	8.7716					By matching	By MS/MS	0	0	0	0	2.7	2.7
P40351	P40351	1	1	1	Dolichyl pyrophosphate Glc1Man9GlcNAc2 alpha-1,3-glucosyltransferase	ALG8	sp|P40351|ALG8_YEAST Dolichyl pyrophosphate Glc1Man9GlcNAc2 alpha-1,3-glucosyltransferase OS=Saccharomyces cerevisiae (strain ATCC 204508 / S288c) GN=ALG8 PE=1 SV=1	1	1	1	1	0	1	0	0	0	0	0	1	0	0	0	0	0	1	0	0	0	0	2.8	2.8	2.8	67.384	577	577	0.0013605	6.3825		By MS/MS					0	2.8	0	0	0	0
P40357	P40357	5	5	5	Protein transport protein SEC9	SEC9	sp|P40357|SEC9_YEAST Protein transport protein SEC9 OS=Saccharomyces cerevisiae (strain ATCC 204508 / S288c) GN=SEC9 PE=1 SV=1	1	5	5	5	1	0	1	2	5	5	1	0	1	2	5	5	1	0	1	2	5	5	16.4	16.4	16.4	73.623	651	651	0	144.59	By matching		By MS/MS	By MS/MS	By MS/MS	By MS/MS	2	0	2	3.7	16.4	16.4
P40416	P40416	1	1	1	Iron-sulfur clusters transporter ATM1, mitochondrial	ATM1	sp|P40416|ATM1_YEAST Iron-sulfur clusters transporter ATM1, mitochondrial OS=Saccharomyces cerevisiae (strain ATCC 204508 / S288c) GN=ATM1 PE=1 SV=2	1	1	1	1	1	1	0	1	1	1	1	1	0	1	1	1	1	1	0	1	1	1	1.2	1.2	1.2	77.521	690	690	0.0026702	6.2928	By MS/MS	By MS/MS		By MS/MS	By MS/MS	By matching	1.2	1.2	0	1.2	1.2	1.2
P40450	P40450	1	1	1	BNI1-related protein 1	BNR1	sp|P40450|BNR1_YEAST BNI1-related protein 1 OS=Saccharomyces cerevisiae (strain ATCC 204508 / S288c) GN=BNR1 PE=1 SV=1	1	1	1	1	0	0	0	1	1	1	0	0	0	1	1	1	0	0	0	1	1	1	0.7	0.7	0.7	156.85	1375	1375	0.0026008	6.1445				By matching	By matching	By MS/MS	0	0	0	0.7	0.7	0.7
P40468	P40468	2	2	2	Cell morphogenesis protein PAG1	TAO3	sp|P40468|TAO3_YEAST Cell morphogenesis protein PAG1 OS=Saccharomyces cerevisiae (strain ATCC 204508 / S288c) GN=TAO3 PE=1 SV=1	1	2	2	2	0	0	0	1	1	0	0	0	0	1	1	0	0	0	0	1	1	0	1.1	1.1	1.1	269.85	2376	2376	0	13.558				By MS/MS	By MS/MS		0	0	0	0.3	0.8	0
P40494	P40494	3	2	2	Actin-regulating kinase PRK1	PRK1	sp|P40494|PRK1_YEAST Actin-regulating kinase PRK1 OS=Saccharomyces cerevisiae (strain ATCC 204508 / S288c) GN=PRK1 PE=1 SV=1	1	3	2	2	0	1	0	0	1	2	0	1	0	0	1	1	0	1	0	0	1	1	3.3	2.2	2.2	91.031	810	810	0	13.595		By MS/MS			By matching	By MS/MS	0	0.9	0	0	1.4	2.5
P40495	P40495	3	3	3	Homoisocitrate dehydrogenase, mitochondrial	LYS12	sp|P40495|LYS12_YEAST Homoisocitrate dehydrogenase, mitochondrial OS=Saccharomyces cerevisiae (strain ATCC 204508 / S288c) GN=LYS12 PE=1 SV=1	1	3	3	3	0	0	0	1	2	3	0	0	0	1	2	3	0	0	0	1	2	3	10.2	10.2	10.2	40.068	371	371	0	29.819				By MS/MS	By MS/MS	By MS/MS	0	0	0	3.2	6.5	10.2
P40509	P40509	2	2	2	Coatomer subunit epsilon	SEC28	sp|P40509|COPE_YEAST Coatomer subunit epsilon OS=Saccharomyces cerevisiae (strain ATCC 204508 / S288c) GN=SEC28 PE=1 SV=2	1	2	2	2	2	1	2	2	2	2	2	1	2	2	2	2	2	1	2	2	2	2	6.4	6.4	6.4	33.829	296	296	0	49.933	By MS/MS	By matching	By MS/MS	By MS/MS	By MS/MS	By MS/MS	6.4	2	6.4	6.4	6.4	6.4
P40515	P40515	1	1	1	Mitochondria fission 1 protein	FIS1	sp|P40515|FIS1_YEAST Mitochondria fission 1 protein OS=Saccharomyces cerevisiae (strain ATCC 204508 / S288c) GN=FIS1 PE=1 SV=1	1	1	1	1	0	0	0	1	1	1	0	0	0	1	1	1	0	0	0	1	1	1	9.7	9.7	9.7	17.733	155	155	0	11.808				By MS/MS	By MS/MS	By MS/MS	0	0	0	9.7	9.7	9.7
P40518	P40518	1	1	1	Actin-related protein 2/3 complex subunit 5	ARC15	sp|P40518|ARPC5_YEAST Actin-related protein 2/3 complex subunit 5 OS=Saccharomyces cerevisiae (strain ATCC 204508 / S288c) GN=ARC15 PE=1 SV=1	1	1	1	1	1	1	0	1	1	0	1	1	0	1	1	0	1	1	0	1	1	0	11	11	11	17.134	154	154	0	12.367	By matching	By MS/MS		By matching	By MS/MS		11	11	0	11	11	0
P40531	P40531	2	2	2	Protein GVP36	GVP36	sp|P40531|GVP36_YEAST Protein GVP36 OS=Saccharomyces cerevisiae (strain ATCC 204508 / S288c) GN=GVP36 PE=1 SV=1	1	2	2	2	1	2	1	1	2	2	1	2	1	1	2	2	1	2	1	1	2	2	7.7	7.7	7.7	36.67	326	326	0	18.849	By matching	By MS/MS	By matching	By MS/MS	By MS/MS	By MS/MS	3.7	7.7	3.7	3.7	7.7	7.7
P40548	P40548	1	1	1	HSP70 co-chaperone SNL1	SNL1	sp|P40548|SNL1_YEAST HSP70 co-chaperone SNL1 OS=Saccharomyces cerevisiae (strain ATCC 204508 / S288c) GN=SNL1 PE=1 SV=1	1	1	1	1	0	0	0	0	1	1	0	0	0	0	1	1	0	0	0	0	1	1	5	5	5	18.306	159	159	0	6.5929					By matching	By MS/MS	0	0	0	0	5	5
P40563	P40563	2	2	2	Altered inheritance of mitochondria protein 21	AIM21	sp|P40563|AIM21_YEAST Altered inheritance of mitochondria protein 21 OS=Saccharomyces cerevisiae (strain ATCC 204508 / S288c) GN=AIM21 PE=1 SV=1	1	2	2	2	1	0	0	1	2	2	1	0	0	1	2	2	1	0	0	1	2	2	3.7	3.7	3.7	74.762	679	679	0	20.992	By matching			By matching	By MS/MS	By MS/MS	1.8	0	0	1.9	3.7	3.7
P40564	P40564	1	1	1	DnaJ-like protein 1	DJP1	sp|P40564|DJP1_YEAST DnaJ-like protein 1 OS=Saccharomyces cerevisiae (strain ATCC 204508 / S288c) GN=DJP1 PE=1 SV=1	1	1	1	1	0	0	0	0	0	1	0	0	0	0	0	1	0	0	0	0	0	1	3.9	3.9	3.9	48.574	432	432	0	29.926						By MS/MS	0	0	0	0	0	3.9
P40825	P40825	3	3	3	Alanine--tRNA ligase, mitochondrial	ALA1	sp|P40825|SYA_YEAST Alanine--tRNA ligase, mitochondrial OS=Saccharomyces cerevisiae (strain ATCC 204508 / S288c) GN=ALA1 PE=1 SV=3	1	3	3	3	1	3	0	2	2	0	1	3	0	2	2	0	1	3	0	2	2	0	3.4	3.4	3.4	110.06	983	983	0	26.818	By MS/MS	By MS/MS		By MS/MS	By MS/MS		0.9	3.4	0	1.9	2.3	0
P40856	P40856	1	1	1	SIT4-associating protein SAP185	SAP185	sp|P40856|SA185_YEAST SIT4-associating protein SAP185 OS=Saccharomyces cerevisiae (strain ATCC 204508 / S288c) GN=SAP185 PE=1 SV=1	1	1	1	1	0	0	0	1	1	1	0	0	0	1	1	1	0	0	0	1	1	1	0.9	0.9	0.9	121.4	1058	1058	0	29.385				By MS/MS	By MS/MS	By MS/MS	0	0	0	0.9	0.9	0.9
P40961	P40961	1	1	1	Prohibitin-1	PHB1	sp|P40961|PHB1_YEAST Prohibitin-1 OS=Saccharomyces cerevisiae (strain ATCC 204508 / S288c) GN=PHB1 PE=1 SV=2	1	1	1	1	0	0	0	1	1	1	0	0	0	1	1	1	0	0	0	1	1	1	3.1	3.1	3.1	31.427	287	287	0.002551	6.046				By matching	By MS/MS	By MS/MS	0	0	0	3.1	3.1	3.1
P40991	P40991	1	1	1	25S rRNA (cytosine(2870)-C(5))-methyltransferase	NOP2	sp|P40991|NOP2_YEAST 25S rRNA (cytosine(2870)-C(5))-methyltransferase OS=Saccharomyces cerevisiae (strain ATCC 204508 / S288c) GN=NOP2 PE=1 SV=1	1	1	1	1	0	0	0	0	1	1	0	0	0	0	1	1	0	0	0	0	1	1	1.5	1.5	1.5	69.811	618	618	0.0013774	6.5171					By MS/MS	By matching	0	0	0	0	1.5	1.5
P41058;P41057	P41058;P41057	1;1	1;1	1;1	40S ribosomal protein S29-B;40S ribosomal protein S29-A	RPS29B;RPS29A	sp|P41058|RS29B_YEAST 40S ribosomal protein S29-B OS=Saccharomyces cerevisiae (strain ATCC 204508 / S288c) GN=RPS29B PE=1 SV=3;sp|P41057|RS29A_YEAST 40S ribosomal protein S29-A OS=Saccharomyces cerevisiae (strain ATCC 204508 / S288c) GN=RPS29A PE=1 SV=3	2	1	1	1	0	1	0	1	1	1	0	1	0	1	1	1	0	1	0	1	1	1	19.6	19.6	19.6	6.7276	56	56;56	0	36.592		By MS/MS		By MS/MS	By MS/MS	By matching	0	19.6	0	19.6	19.6	19.6
P41338	P41338	1	1	1	Acetyl-CoA acetyltransferase	ERG10	sp|P41338|THIL_YEAST Acetyl-CoA acetyltransferase OS=Saccharomyces cerevisiae (strain ATCC 204508 / S288c) GN=ERG10 PE=1 SV=3	1	1	1	1	1	1	0	1	1	1	1	1	0	1	1	1	1	1	0	1	1	1	5.3	5.3	5.3	41.728	398	398	0	46.567	By MS/MS	By MS/MS		By matching	By matching	By matching	5.3	5.3	0	5.3	5.3	5.3
P41697	P41697	1	1	1	Bud site selection protein 6	BUD6	sp|P41697|BUD6_YEAST Bud site selection protein 6 OS=Saccharomyces cerevisiae (strain ATCC 204508 / S288c) GN=BUD6 PE=1 SV=1	1	1	1	1	0	0	0	0	1	1	0	0	0	0	1	1	0	0	0	0	1	1	1.1	1.1	1.1	88.816	788	788	0	7.0784					By MS/MS	By MS/MS	0	0	0	0	1.1	1.1
P41733	P41733	1	1	1	GPI transamidase component GAB1	GAB1	sp|P41733|CDC91_YEAST GPI transamidase component GAB1 OS=Saccharomyces cerevisiae (strain ATCC 204508 / S288c) GN=GAB1 PE=1 SV=1	1	1	1	1	1	1	0	0	0	0	1	1	0	0	0	0	1	1	0	0	0	0	2.5	2.5	2.5	44.741	394	394	0	8.4952	By matching	By MS/MS					2.5	2.5	0	0	0	0
P41805	P41805	6	6	6	60S ribosomal protein L10	RPL10	sp|P41805|RL10_YEAST 60S ribosomal protein L10 OS=Saccharomyces cerevisiae (strain ATCC 204508 / S288c) GN=RPL10 PE=1 SV=1	1	6	6	6	3	4	1	4	5	4	3	4	1	4	5	4	3	4	1	4	5	4	31.7	31.7	31.7	25.361	221	221	0	81.23	By MS/MS	By MS/MS	By MS/MS	By MS/MS	By MS/MS	By MS/MS	21.7	25.3	5	14.9	28.1	25.3
P41807	P41807	2	2	2	V-type proton ATPase subunit H	VMA13	sp|P41807|VATH_YEAST V-type proton ATPase subunit H OS=Saccharomyces cerevisiae (strain ATCC 204508 / S288c) GN=VMA13 PE=1 SV=1	1	2	2	2	1	1	0	0	1	0	1	1	0	0	1	0	1	1	0	0	1	0	4.6	4.6	4.6	54.415	478	478	0	12.18	By MS/MS	By MS/MS			By matching		2.7	1.9	0	0	1.9	0
P41810	P41810	3	3	3	Coatomer subunit beta	SEC26	sp|P41810|COPB_YEAST Coatomer subunit beta OS=Saccharomyces cerevisiae (strain ATCC 204508 / S288c) GN=SEC26 PE=1 SV=2	1	3	3	3	2	1	1	1	1	2	2	1	1	1	1	2	2	1	1	1	1	2	3.1	3.1	3.1	109.02	973	973	0	18.047	By MS/MS	By MS/MS	By matching	By matching	By MS/MS	By MS/MS	2	1.1	1	1.1	1	2
P41811	P41811	6	6	6	Coatomer subunit beta	SEC27	sp|P41811|COPB2_YEAST Coatomer subunit beta OS=Saccharomyces cerevisiae (strain ATCC 204508 / S288c) GN=SEC27 PE=1 SV=1	1	6	6	6	1	3	0	2	5	6	1	3	0	2	5	6	1	3	0	2	5	6	6.9	6.9	6.9	99.444	889	889	0	57.703	By MS/MS	By MS/MS		By matching	By MS/MS	By MS/MS	1.3	4	0	2.2	5.6	6.9
P41818	P41818	1	1	1	Protein GLC8	GLC8	sp|P41818|GLC8_YEAST Protein GLC8 OS=Saccharomyces cerevisiae (strain ATCC 204508 / S288c) GN=GLC8 PE=1 SV=1	1	1	1	1	0	0	0	1	1	1	0	0	0	1	1	1	0	0	0	1	1	1	10	10	10	26.649	229	229	0	11.493				By matching	By MS/MS	By MS/MS	0	0	0	10	10	10
P41895	P41895	2	2	2	Transcription initiation factor IIF subunit alpha	TFG1	sp|P41895|T2FA_YEAST Transcription initiation factor IIF subunit alpha OS=Saccharomyces cerevisiae (strain ATCC 204508 / S288c) GN=TFG1 PE=1 SV=2	1	2	2	2	0	0	0	0	2	2	0	0	0	0	2	2	0	0	0	0	2	2	3.1	3.1	3.1	82.193	735	735	0	12.798					By MS/MS	By MS/MS	0	0	0	0	3.1	3.1
P41911	P41911	1	1	1	Glycerol-3-phosphate dehydrogenase [NAD(+)] 2, mitochondrial	GPD2	sp|P41911|GPD2_YEAST Glycerol-3-phosphate dehydrogenase [NAD(+)] 2, mitochondrial OS=Saccharomyces cerevisiae (strain ATCC 204508 / S288c) GN=GPD2 PE=1 SV=2	1	1	1	1	1	1	0	0	0	1	1	1	0	0	0	1	1	1	0	0	0	1	4.1	4.1	4.1	49.421	440	440	0	13.577	By MS/MS	By MS/MS				By MS/MS	4.1	4.1	0	0	0	4.1
P41921	P41921	2	2	2	Glutathione reductase	GLR1	sp|P41921|GSHR_YEAST Glutathione reductase OS=Saccharomyces cerevisiae (strain ATCC 204508 / S288c) GN=GLR1 PE=1 SV=2	1	2	2	2	1	1	0	1	2	2	1	1	0	1	2	2	1	1	0	1	2	2	4.8	4.8	4.8	53.44	483	483	0	18.721	By matching	By MS/MS		By MS/MS	By MS/MS	By MS/MS	1.9	2.9	0	2.9	4.8	4.8
P41940	P41940	2	2	2	Mannose-1-phosphate guanyltransferase	PSA1	sp|P41940|MPG1_YEAST Mannose-1-phosphate guanyltransferase OS=Saccharomyces cerevisiae (strain ATCC 204508 / S288c) GN=PSA1 PE=1 SV=2	1	2	2	2	2	2	2	2	2	2	2	2	2	2	2	2	2	2	2	2	2	2	9.4	9.4	9.4	39.565	361	361	0	43.889	By MS/MS	By MS/MS	By MS/MS	By MS/MS	By MS/MS	By MS/MS	9.4	9.4	9.4	9.4	9.4	9.4
P42846	P42846	1	1	1	Protein KRI1	KRI1	sp|P42846|KRI1_YEAST Protein KRI1 OS=Saccharomyces cerevisiae (strain ATCC 204508 / S288c) GN=KRI1 PE=1 SV=1	1	1	1	1	0	0	0	1	1	1	0	0	0	1	1	1	0	0	0	1	1	1	1.4	1.4	1.4	68.653	591	591	0	13.685				By matching	By MS/MS	By MS/MS	0	0	0	1.4	1.4	1.4
P42941	P42941	1	1	1	Phosphoserine phosphatase	SER2	sp|P42941|SERB_YEAST Phosphoserine phosphatase OS=Saccharomyces cerevisiae (strain ATCC 204508 / S288c) GN=SER2 PE=1 SV=1	1	1	1	1	0	0	0	0	1	1	0	0	0	0	1	1	0	0	0	0	1	1	7.1	7.1	7.1	34.207	309	309	0	26.826					By MS/MS	By MS/MS	0	0	0	0	7.1	7.1
P42943	P42943	2	2	2	T-complex protein 1 subunit eta	CCT7	sp|P42943|TCPH_YEAST T-complex protein 1 subunit eta OS=Saccharomyces cerevisiae (strain ATCC 204508 / S288c) GN=CCT7 PE=1 SV=1	1	2	2	2	2	2	1	0	1	0	2	2	1	0	1	0	2	2	1	0	1	0	3.5	3.5	3.5	59.735	550	550	0	14.564	By MS/MS	By MS/MS	By matching		By MS/MS		3.5	3.5	1.3	0	2.2	0
P43558	P43558	1	1	1	Ubiquitin thioesterase OTU1	OTU1	sp|P43558|OTU1_YEAST Ubiquitin thioesterase OTU1 OS=Saccharomyces cerevisiae (strain ATCC 204508 / S288c) GN=OTU1 PE=1 SV=1	1	1	1	1	0	0	0	0	1	1	0	0	0	0	1	1	0	0	0	0	1	1	4.7	4.7	4.7	33.51	301	301	0	11.383					By MS/MS	By MS/MS	0	0	0	0	4.7	4.7
P43582	P43582	1	1	1	WW domain-containing protein WWM1	WWM1	sp|P43582|WWM1_YEAST WW domain-containing protein WWM1 OS=Saccharomyces cerevisiae (strain ATCC 204508 / S288c) GN=WWM1 PE=1 SV=1	1	1	1	1	0	0	0	0	0	1	0	0	0	0	0	1	0	0	0	0	0	1	8.1	8.1	8.1	22.655	211	211	0	6.6445						By MS/MS	0	0	0	0	0	8.1
P43585	P43585	2	2	2	Vacuolar transporter chaperone 2	VTC2	sp|P43585|VTC2_YEAST Vacuolar transporter chaperone 2 OS=Saccharomyces cerevisiae (strain ATCC 204508 / S288c) GN=VTC2 PE=1 SV=1	1	2	2	2	0	0	0	0	1	2	0	0	0	0	1	2	0	0	0	0	1	2	4	4	4	95.44	828	828	0	11.741					By MS/MS	By MS/MS	0	0	0	0	2.1	4
P43588	P43588	3	3	3	Ubiquitin carboxyl-terminal hydrolase RPN11	RPN11	sp|P43588|RPN11_YEAST Ubiquitin carboxyl-terminal hydrolase RPN11 OS=Saccharomyces cerevisiae (strain ATCC 204508 / S288c) GN=RPN11 PE=1 SV=1	1	3	3	3	2	1	0	3	3	3	2	1	0	3	3	3	2	1	0	3	3	3	9.5	9.5	9.5	34.398	306	306	0	34.076	By matching	By MS/MS		By MS/MS	By MS/MS	By MS/MS	4.9	2.3	0	9.5	9.5	9.5
P43592	P43592	2	2	2	Factor arrest protein 7	FAR7	sp|P43592|FAR7_YEAST Factor arrest protein 7 OS=Saccharomyces cerevisiae (strain ATCC 204508 / S288c) GN=FAR7 PE=1 SV=1	1	2	2	2	0	0	0	1	1	2	0	0	0	1	1	2	0	0	0	1	1	2	12.7	12.7	12.7	25.915	221	221	0	90.621				By MS/MS	By MS/MS	By MS/MS	0	0	0	8.6	8.6	12.7
P43597	P43597	1	1	1	Uncharacterized protein YFR016C	YFR016C	sp|P43597|YFI6_YEAST Uncharacterized protein YFR016C OS=Saccharomyces cerevisiae (strain ATCC 204508 / S288c) GN=YFR016C PE=1 SV=1	1	1	1	1	0	0	0	0	1	1	0	0	0	0	1	1	0	0	0	0	1	1	0.9	0.9	0.9	137.7	1233	1233	0	8.7956					By MS/MS	By MS/MS	0	0	0	0	0.9	0.9
P43616	P43616	1	1	1	Cys-Gly metallodipeptidase DUG1	DUG1	sp|P43616|DUG1_YEAST Cys-Gly metallodipeptidase DUG1 OS=Saccharomyces cerevisiae (strain ATCC 204508 / S288c) GN=DUG1 PE=1 SV=1	1	1	1	1	1	1	0	1	0	1	1	1	0	1	0	1	1	1	0	1	0	1	2.3	2.3	2.3	52.871	481	481	0.0025806	6.1113	By MS/MS	By MS/MS		By MS/MS		By MS/MS	2.3	2.3	0	2.3	0	2.3
P43621	P43621	5	5	5	Coatomer subunit delta	RET2	sp|P43621|COPD_YEAST Coatomer subunit delta OS=Saccharomyces cerevisiae (strain ATCC 204508 / S288c) GN=RET2 PE=1 SV=3	1	5	5	5	1	1	1	2	5	5	1	1	1	2	5	5	1	1	1	2	5	5	9.9	9.9	9.9	60.627	546	546	0	55.345	By matching	By matching	By matching	By MS/MS	By MS/MS	By MS/MS	1.3	1.3	1.3	2.9	9.9	9.9
P43638	P43638	4	4	4	MAP-homologous protein 1	MHP1	sp|P43638|MHP1_YEAST MAP-homologous protein 1 OS=Saccharomyces cerevisiae (strain ATCC 204508 / S288c) GN=MHP1 PE=1 SV=1	1	4	4	4	0	1	1	1	4	4	0	1	1	1	4	4	0	1	1	1	4	4	3.9	3.9	3.9	155.21	1398	1398	0	46.844		By matching	By matching	By MS/MS	By MS/MS	By MS/MS	0	0.4	0.7	0.4	3.9	3.9
P43682	P43682	2	2	2	Protein transport protein SFT1	SFT1	sp|P43682|SFT1_YEAST Protein transport protein SFT1 OS=Saccharomyces cerevisiae (strain ATCC 204508 / S288c) GN=SFT1 PE=1 SV=1	1	2	2	2	0	0	0	1	1	1	0	0	0	1	1	1	0	0	0	1	1	1	19.6	19.6	19.6	10.96	97	97	0	15.047				By MS/MS	By MS/MS	By MS/MS	0	0	0	10.3	9.3	9.3
P45978	P45978	1	1	1	Protein SCD6	SCD6	sp|P45978|SCD6_YEAST Protein SCD6 OS=Saccharomyces cerevisiae (strain ATCC 204508 / S288c) GN=SCD6 PE=1 SV=1	1	1	1	1	0	0	0	1	1	1	0	0	0	1	1	1	0	0	0	1	1	1	5.2	5.2	5.2	39.189	349	349	0	9.0236				By MS/MS	By MS/MS	By MS/MS	0	0	0	5.2	5.2	5.2
P46655	P46655	9	9	9	Glutamate--tRNA ligase, cytoplasmic	GUS1	sp|P46655|SYEC_YEAST Glutamate--tRNA ligase, cytoplasmic OS=Saccharomyces cerevisiae (strain ATCC 204508 / S288c) GN=GUS1 PE=1 SV=3	1	9	9	9	4	6	1	5	5	3	4	6	1	5	5	3	4	6	1	5	5	3	12	12	12	80.842	708	708	0	59.371	By MS/MS	By MS/MS	By matching	By MS/MS	By MS/MS	By MS/MS	5.6	8.6	1	6.6	7.6	4.2
P46669	P46669	4	4	4	DNA-directed RNA polymerase I subunit RPA43	RPA43	sp|P46669|RPA43_YEAST DNA-directed RNA polymerase I subunit RPA43 OS=Saccharomyces cerevisiae (strain ATCC 204508 / S288c) GN=RPA43 PE=1 SV=2	1	4	4	4	1	3	1	2	2	1	1	3	1	2	2	1	1	3	1	2	2	1	17.2	17.2	17.2	36.224	326	326	0	323.31	By MS/MS	By MS/MS	By MS/MS	By MS/MS	By MS/MS	By MS/MS	7.1	12	7.1	9.2	12.3	7.1
P46672	P46672	6	6	6	tRNA-aminoacylation cofactor ARC1	ARC1	sp|P46672|ARC1_YEAST tRNA-aminoacylation cofactor ARC1 OS=Saccharomyces cerevisiae (strain ATCC 204508 / S288c) GN=ARC1 PE=1 SV=2	1	6	6	6	6	5	6	5	6	6	6	5	6	5	6	6	6	5	6	5	6	6	18.9	18.9	18.9	42.083	376	376	0	323.31	By MS/MS	By MS/MS	By MS/MS	By MS/MS	By MS/MS	By MS/MS	18.9	16.2	18.9	16.2	18.9	18.9
P46677	P46677	5	5	5	Transcription initiation factor TFIID subunit 1	TAF1	sp|P46677|TAF1_YEAST Transcription initiation factor TFIID subunit 1 OS=Saccharomyces cerevisiae (strain ATCC 204508 / S288c) GN=TAF1 PE=1 SV=1	1	5	5	5	0	0	0	2	5	5	0	0	0	2	5	5	0	0	0	2	5	5	6	6	6	120.69	1066	1066	0	84.125				By MS/MS	By MS/MS	By MS/MS	0	0	0	2.7	6	6
Q08745;P46784	Q08745;P46784	1;1	1;1	1;1	40S ribosomal protein S10-A;40S ribosomal protein S10-B	RPS10A;RPS10B	sp|Q08745|RS10A_YEAST 40S ribosomal protein S10-A OS=Saccharomyces cerevisiae (strain ATCC 204508 / S288c) GN=RPS10A PE=1 SV=1;sp|P46784|RS10B_YEAST 40S ribosomal protein S10-B OS=Saccharomyces cerevisiae (strain ATCC 204508 / S288c) GN=RPS10B PE=1 SV=1	2	1	1	1	1	1	1	1	1	1	1	1	1	1	1	1	1	1	1	1	1	1	17.1	17.1	17.1	12.739	105	105;105	0	37.423	By MS/MS	By MS/MS	By matching	By MS/MS	By MS/MS	By MS/MS	17.1	17.1	17.1	17.1	17.1	17.1
P46949	P46949	1	1	1	Protein FYV8	FYV8	sp|P46949|FYV8_YEAST Protein FYV8 OS=Saccharomyces cerevisiae (strain ATCC 204508 / S288c) GN=FYV8 PE=1 SV=1	1	1	1	1	0	0	0	1	1	1	0	0	0	1	1	1	0	0	0	1	1	1	1.8	1.8	1.8	90.797	817	817	0	25.274				By matching	By matching	By MS/MS	0	0	0	1.8	1.8	1.8
P46990	P46990	2	2	1	60S ribosomal protein L17-B	RPL17B	sp|P46990|RL17B_YEAST 60S ribosomal protein L17-B OS=Saccharomyces cerevisiae (strain ATCC 204508 / S288c) GN=RPL17B PE=1 SV=2	1	2	2	1	2	1	2	1	1	2	2	1	2	1	1	2	1	1	1	1	1	1	9.2	9.2	5.4	20.551	184	184	0	29.912	By MS/MS	By MS/MS	By matching	By MS/MS	By matching	By matching	9.2	5.4	9.2	5.4	5.4	9.2
P46997	P46997	3	3	3	J protein JJJ2	JJJ2	sp|P46997|JJJ2_YEAST J protein JJJ2 OS=Saccharomyces cerevisiae (strain ATCC 204508 / S288c) GN=JJJ2 PE=1 SV=2	1	3	3	3	0	0	0	1	3	3	0	0	0	1	3	3	0	0	0	1	3	3	7.5	7.5	7.5	67.389	583	583	0	21.694				By matching	By MS/MS	By MS/MS	0	0	0	1.5	7.5	7.5
P47018	P47018	3	3	3	Maintenance of telomere capping protein 1	MTC1	sp|P47018|MTC1_YEAST Maintenance of telomere capping protein 1 OS=Saccharomyces cerevisiae (strain ATCC 204508 / S288c) GN=MTC1 PE=1 SV=1	1	3	3	3	0	1	0	3	3	3	0	1	0	3	3	3	0	1	0	3	3	3	7.5	7.5	7.5	53.477	478	478	0	43.737		By MS/MS		By MS/MS	By MS/MS	By MS/MS	0	2.3	0	7.5	7.5	7.5
P47025	P47025	4	4	4	Mitochondrial division protein 1	MDV1	sp|P47025|MDV1_YEAST Mitochondrial division protein 1 OS=Saccharomyces cerevisiae (strain ATCC 204508 / S288c) GN=MDV1 PE=1 SV=1	1	4	4	4	0	0	0	1	4	4	0	0	0	1	4	4	0	0	0	1	4	4	7	7	7	80.031	714	714	0	80.146				By MS/MS	By MS/MS	By MS/MS	0	0	0	1.7	7	7
P47029	P47029	1	1	1	Arrestin-related trafficking adapter 3	ALY2	sp|P47029|ALY2_YEAST Arrestin-related trafficking adapter 3 OS=Saccharomyces cerevisiae (strain ATCC 204508 / S288c) GN=ALY2 PE=1 SV=2	1	1	1	1	0	0	0	0	1	1	0	0	0	0	1	1	0	0	0	0	1	1	3.2	3.2	3.2	117.21	1046	1046	0	15.083					By matching	By MS/MS	0	0	0	0	3.2	3.2
P47030	P47030	1	1	1	Protein TAX4	TAX4	sp|P47030|TAX4_YEAST Protein TAX4 OS=Saccharomyces cerevisiae (strain ATCC 204508 / S288c) GN=TAX4 PE=1 SV=1	1	1	1	1	0	0	0	0	1	1	0	0	0	0	1	1	0	0	0	0	1	1	1.8	1.8	1.8	68.767	604	604	0	12.658					By MS/MS	By MS/MS	0	0	0	0	1.8	1.8
P47035	P47035	2	2	2	Nucleolar protein NET1	NET1	sp|P47035|NET1_YEAST Nucleolar protein NET1 OS=Saccharomyces cerevisiae (strain ATCC 204508 / S288c) GN=NET1 PE=1 SV=1	1	2	2	2	1	1	1	1	2	1	1	1	1	1	2	1	1	1	1	1	2	1	3.3	3.3	3.3	128.53	1189	1189	0	15.261	By matching	By MS/MS	By MS/MS	By matching	By MS/MS	By matching	1.2	1.2	1.2	1.2	3.3	1.2
P47041	P47041	4	4	4	Target of rapamycin complex 2 subunit BIT61	BIT61	sp|P47041|BIT61_YEAST Target of rapamycin complex 2 subunit BIT61 OS=Saccharomyces cerevisiae (strain ATCC 204508 / S288c) GN=BIT61 PE=1 SV=1	1	4	4	4	1	0	0	3	4	4	1	0	0	3	4	4	1	0	0	3	4	4	10.1	10.1	10.1	60.84	543	543	0	98.717	By matching			By MS/MS	By MS/MS	By MS/MS	1.8	0	0	8.3	10.1	10.1
P47046	P47046	2	2	2	Uncharacterized protein IRC8	IRC8	sp|P47046|IRC8_YEAST Uncharacterized protein IRC8 OS=Saccharomyces cerevisiae (strain ATCC 204508 / S288c) GN=IRC8 PE=1 SV=1	1	2	2	2	0	0	0	0	1	1	0	0	0	0	1	1	0	0	0	0	1	1	2.1	2.1	2.1	91.255	822	822	0	11.684					By MS/MS	By MS/MS	0	0	0	0	0.9	1.2
P47049	P47049	1	1	1	UBX domain-containing protein 6	UBX6	sp|P47049|UBX6_YEAST UBX domain-containing protein 6 OS=Saccharomyces cerevisiae (strain ATCC 204508 / S288c) GN=UBX6 PE=1 SV=1	1	1	1	1	0	0	0	0	1	1	0	0	0	0	1	1	0	0	0	0	1	1	2.5	2.5	2.5	45.016	396	396	0.0061881	5.8788					By MS/MS	By MS/MS	0	0	0	0	2.5	2.5
P47054	P47054	1	1	1	Nucleoporin NUP192	NUP192	sp|P47054|NU192_YEAST Nucleoporin NUP192 OS=Saccharomyces cerevisiae (strain ATCC 204508 / S288c) GN=NUP192 PE=1 SV=1	1	1	1	1	1	1	1	1	1	1	1	1	1	1	1	1	1	1	1	1	1	1	1.1	1.1	1.1	191.53	1683	1683	0.0013532	6.3508	By MS/MS	By MS/MS	By MS/MS	By MS/MS	By MS/MS	By MS/MS	1.1	1.1	1.1	1.1	1.1	1.1
P47075	P47075	1	1	1	Vacuolar transporter chaperone 4	VTC4	sp|P47075|VTC4_YEAST Vacuolar transporter chaperone 4 OS=Saccharomyces cerevisiae (strain ATCC 204508 / S288c) GN=VTC4 PE=1 SV=2	1	1	1	1	1	0	0	0	1	1	1	0	0	0	1	1	1	0	0	0	1	1	1.5	1.5	1.5	83.154	721	721	0.0073171	5.8408	By MS/MS				By matching	By matching	1.5	0	0	0	1.5	1.5
P47082	P47082	1	1	1	Vacuolar amino acid transporter 1	AVT1	sp|P47082|AVT1_YEAST Vacuolar amino acid transporter 1 OS=Saccharomyces cerevisiae (strain ATCC 204508 / S288c) GN=AVT1 PE=1 SV=1	1	1	1	1	0	0	0	0	0	1	0	0	0	0	0	1	0	0	0	0	0	1	1.7	1.7	1.7	65.345	602	602	0	9.1261						By MS/MS	0	0	0	0	0	1.7
P47083	P47083	1	1	1	U3 small nucleolar RNA-associated protein MPP10	MPP10	sp|P47083|MPP10_YEAST U3 small nucleolar RNA-associated protein MPP10 OS=Saccharomyces cerevisiae (strain ATCC 204508 / S288c) GN=MPP10 PE=1 SV=1	1	1	1	1	0	0	0	0	1	1	0	0	0	0	1	1	0	0	0	0	1	1	2.7	2.7	2.7	66.952	593	593	0.0026247	6.2053					By MS/MS	By matching	0	0	0	0	2.7	2.7
P47113	P47113	2	2	2	Mitotic check point protein BFA1	BFA1	sp|P47113|BFA1_YEAST Mitotic check point protein BFA1 OS=Saccharomyces cerevisiae (strain ATCC 204508 / S288c) GN=BFA1 PE=1 SV=1	1	2	2	2	0	0	0	0	1	2	0	0	0	0	1	2	0	0	0	0	1	2	4.2	4.2	4.2	66.086	574	574	0	12.721					By MS/MS	By MS/MS	0	0	0	0	1.9	4.2
P47120	P47120	1	1	1	Deoxyhypusine hydroxylase	LIA1	sp|P47120|DOHH_YEAST Deoxyhypusine hydroxylase OS=Saccharomyces cerevisiae (strain ATCC 204508 / S288c) GN=LIA1 PE=1 SV=1	1	1	1	1	1	1	0	1	1	1	1	1	0	1	1	1	1	1	0	1	1	1	2.8	2.8	2.8	36.164	325	325	0	6.738	By matching	By matching		By matching	By matching	By MS/MS	2.8	2.8	0	2.8	2.8	2.8
P47122	P47122	2	2	2	GPN-loop GTPase 1	NPA3	sp|P47122|GPN1_YEAST GPN-loop GTPase 1 OS=Saccharomyces cerevisiae (strain ATCC 204508 / S288c) GN=NPA3 PE=1 SV=1	1	2	2	2	1	1	0	1	2	2	1	1	0	1	2	2	1	1	0	1	2	2	5.7	5.7	5.7	43.194	385	385	0	34.788	By matching	By MS/MS		By matching	By MS/MS	By MS/MS	3.4	2.3	0	2.3	5.7	5.7
P47129	P47129	4	4	4	Assembly-complementing factor 4	ACF4	sp|P47129|ACF4_YEAST Assembly-complementing factor 4 OS=Saccharomyces cerevisiae (strain ATCC 204508 / S288c) GN=ACF4 PE=1 SV=1	1	4	4	4	0	0	0	3	3	4	0	0	0	3	3	4	0	0	0	3	3	4	18.4	18.4	18.4	35.52	309	309	0	228.06				By MS/MS	By MS/MS	By MS/MS	0	0	0	13.3	13.3	18.4
P47143	P47143	1	1	1	Adenosine kinase	ADO1	sp|P47143|ADK_YEAST Adenosine kinase OS=Saccharomyces cerevisiae (strain ATCC 204508 / S288c) GN=ADO1 PE=1 SV=1	1	1	1	1	1	0	1	0	1	1	1	0	1	0	1	1	1	0	1	0	1	1	3.5	3.5	3.5	36.372	340	340	0	13.185	By MS/MS		By MS/MS		By MS/MS	By MS/MS	3.5	0	3.5	0	3.5	3.5
P47149	P47149	1	1	1	Kinetochore-associated protein NNF1	NNF1	sp|P47149|NNF1_YEAST Kinetochore-associated protein NNF1 OS=Saccharomyces cerevisiae (strain ATCC 204508 / S288c) GN=NNF1 PE=1 SV=3	1	1	1	1	0	0	0	0	1	1	0	0	0	0	1	1	0	0	0	0	1	1	5	5	5	23.639	201	201	0	6.7099					By MS/MS	By MS/MS	0	0	0	0	5	5
P47160	P47160	3	3	3	Epsin-3	ENT3	sp|P47160|ENT3_YEAST Epsin-3 OS=Saccharomyces cerevisiae (strain ATCC 204508 / S288c) GN=ENT3 PE=1 SV=1	1	3	3	3	0	1	0	1	2	3	0	1	0	1	2	3	0	1	0	1	2	3	7.1	7.1	7.1	45.091	408	408	0	30.97		By matching		By MS/MS	By MS/MS	By MS/MS	0	3.2	0	3.2	4.9	7.1
P47912	P47912	3	3	3	Long-chain-fatty-acid--CoA ligase 4	FAA4	sp|P47912|LCF4_YEAST Long-chain-fatty-acid--CoA ligase 4 OS=Saccharomyces cerevisiae (strain ATCC 204508 / S288c) GN=FAA4 PE=1 SV=1	1	3	3	3	0	0	0	2	3	1	0	0	0	2	3	1	0	0	0	2	3	1	6.1	6.1	6.1	77.266	694	694	0	323.31				By MS/MS	By MS/MS	By MS/MS	0	0	0	3.2	6.1	2.3
P48361;Q06108	P48361;Q06108	2;1	2;1	2;1	Activator of SKN7 protein 10;Regulator of the glycerol channel 1	ASK10;RGC1	sp|P48361|ASK10_YEAST Activator of SKN7 protein 10 OS=Saccharomyces cerevisiae (strain ATCC 204508 / S288c) GN=ASK10 PE=1 SV=2;sp|Q06108|RGC1_YEAST Regulator of the glycerol channel 1 OS=Saccharomyces cerevisiae (strain ATCC 204508 / S288c) GN=RGC1 PE=1 SV	2	2	2	2	0	0	0	0	2	2	0	0	0	0	2	2	0	0	0	0	2	2	2.9	2.9	2.9	126.86	1146	1146;1083	0	14.489					By matching	By MS/MS	0	0	0	0	2.9	2.9
P48363	P48363	1	1	1	Prefoldin subunit 3	PAC10	sp|P48363|PFD3_YEAST Prefoldin subunit 3 OS=Saccharomyces cerevisiae (strain ATCC 204508 / S288c) GN=PAC10 PE=1 SV=1	1	1	1	1	0	1	0	1	1	1	0	1	0	1	1	1	0	1	0	1	1	1	4	4	4	23.115	199	199	0.0026455	6.2453		By matching		By matching	By MS/MS	By MS/MS	0	4	0	4	4	4
P48365	P48365	3	3	3	GTPase-activating protein GYP7	GYP7	sp|P48365|GYP7_YEAST GTPase-activating protein GYP7 OS=Saccharomyces cerevisiae (strain ATCC 204508 / S288c) GN=GYP7 PE=1 SV=1	1	3	3	3	0	0	0	1	3	3	0	0	0	1	3	3	0	0	0	1	3	3	5.6	5.6	5.6	87.305	746	746	0	17.302				By matching	By MS/MS	By MS/MS	0	0	0	2.4	5.6	5.6
P48415	P48415	5	5	5	COPII coat assembly protein SEC16	SEC16	sp|P48415|SEC16_YEAST COPII coat assembly protein SEC16 OS=Saccharomyces cerevisiae (strain ATCC 204508 / S288c) GN=SEC16 PE=1 SV=2	1	5	5	5	1	2	0	3	5	4	1	2	0	3	5	4	1	2	0	3	5	4	2.6	2.6	2.6	241.69	2195	2195	0	57.584	By matching	By MS/MS		By MS/MS	By MS/MS	By MS/MS	0.4	0.9	0	1.7	2.6	2.1
P48439	P48439	1	1	1	Dolichyl-diphosphooligosaccharide--protein glycosyltransferase subunit 3	OST3	sp|P48439|OST3_YEAST Dolichyl-diphosphooligosaccharide--protein glycosyltransferase subunit 3 OS=Saccharomyces cerevisiae (strain ATCC 204508 / S288c) GN=OST3 PE=1 SV=1	1	1	1	1	0	1	0	0	0	0	0	1	0	0	0	0	0	1	0	0	0	0	2.9	2.9	2.9	39.483	350	350	0.0013661	6.447		By MS/MS					0	2.9	0	0	0	0
P48445	P48445	4	4	4	Biotin--protein ligase;Biotin--[methylmalonyl-CoA-carboxytransferase] ligase;Biotin--[propionyl-CoA-carboxylase [ATP-hydrolyzing]] ligase;Biotin--[methylcrotonoyl-CoA-carboxylase] ligase;Biotin--[acetyl-CoA-carboxylase] ligase	BPL1	sp|P48445|BPL1_YEAST Biotin--protein ligase OS=Saccharomyces cerevisiae (strain ATCC 204508 / S288c) GN=BPL1 PE=1 SV=1	1	4	4	4	2	4	2	0	0	1	2	4	2	0	0	1	2	4	2	0	0	1	7.8	7.8	7.8	76.362	690	690	0	37.891	By MS/MS	By MS/MS	By MS/MS			By MS/MS	4.5	7.8	4.5	0	0	2.3
P48582	P48582	3	3	3	Vacuolar-sorting protein BRO1	BRO1	sp|P48582|BRO1_YEAST Vacuolar-sorting protein BRO1 OS=Saccharomyces cerevisiae (strain ATCC 204508 / S288c) GN=BRO1 PE=1 SV=2	1	3	3	3	0	0	0	0	1	3	0	0	0	0	1	3	0	0	0	0	1	3	4.6	4.6	4.6	97.275	844	844	0	26.326					By MS/MS	By MS/MS	0	0	0	0	1.5	4.6
P48589	P48589	2	2	2	40S ribosomal protein S12	RPS12	sp|P48589|RS12_YEAST 40S ribosomal protein S12 OS=Saccharomyces cerevisiae (strain ATCC 204508 / S288c) GN=RPS12 PE=1 SV=1	1	2	2	2	2	1	0	1	2	1	2	1	0	1	2	1	2	1	0	1	2	1	20.3	20.3	20.3	15.471	143	143	0	19.542	By MS/MS	By MS/MS		By matching	By MS/MS	By MS/MS	20.3	13.3	0	13.3	20.3	7
P48837	P48837	1	1	1	Nucleoporin NUP57	NUP57	sp|P48837|NUP57_YEAST Nucleoporin NUP57 OS=Saccharomyces cerevisiae (strain ATCC 204508 / S288c) GN=NUP57 PE=1 SV=1	1	1	1	1	0	0	0	0	1	1	0	0	0	0	1	1	0	0	0	0	1	1	2.2	2.2	2.2	57.498	541	541	0	10.721					By MS/MS	By MS/MS	0	0	0	0	2.2	2.2
P49089	P49089	9	9	6	Asparagine synthetase [glutamine-hydrolyzing] 1	ASN1	sp|P49089|ASNS1_YEAST Asparagine synthetase [glutamine-hydrolyzing] 1 OS=Saccharomyces cerevisiae (strain ATCC 204508 / S288c) GN=ASN1 PE=1 SV=2	1	9	9	6	4	6	0	4	8	7	4	6	0	4	8	7	3	3	0	3	5	4	21.2	21.2	15.9	64.47	572	572	0	153.08	By matching	By MS/MS		By MS/MS	By MS/MS	By MS/MS	10	12.9	0	10.5	16.6	18
P49090	P49090	5	2	2	Asparagine synthetase [glutamine-hydrolyzing] 2	ASN2	sp|P49090|ASNS2_YEAST Asparagine synthetase [glutamine-hydrolyzing] 2 OS=Saccharomyces cerevisiae (strain ATCC 204508 / S288c) GN=ASN2 PE=1 SV=2	1	5	2	2	2	5	0	2	5	4	1	2	0	1	2	1	1	2	0	1	2	1	10.5	5.2	5.2	64.592	572	572	0	33.717	By MS/MS	By MS/MS		By matching	By MS/MS	By MS/MS	3.8	10.5	0	4.9	10.5	8.4
P51402;P49166	P51402;P49166	1;1	1;1	1;1	60S ribosomal protein L37-B;60S ribosomal protein L37-A	RPL37B;RPL37A	sp|P51402|RL37B_YEAST 60S ribosomal protein L37-B OS=Saccharomyces cerevisiae (strain ATCC 204508 / S288c) GN=RPL37B PE=1 SV=2;sp|P49166|RL37A_YEAST 60S ribosomal protein L37-A OS=Saccharomyces cerevisiae (strain ATCC 204508 / S288c) GN=RPL37A PE=1 SV=2	2	1	1	1	0	1	0	0	0	0	0	1	0	0	0	0	0	1	0	0	0	0	8	8	8	9.8682	88	88;88	0.0061652	5.8754		By MS/MS					0	8	0	0	0	0
P49435	P49435	1	1	1	Adenine phosphoribosyltransferase 1	APT1	sp|P49435|APT1_YEAST Adenine phosphoribosyltransferase 1 OS=Saccharomyces cerevisiae (strain ATCC 204508 / S288c) GN=APT1 PE=1 SV=3	1	1	1	1	1	1	0	1	1	0	1	1	0	1	1	0	1	1	0	1	1	0	5.3	5.3	5.3	20.587	187	187	0	8.6799	By matching	By MS/MS		By matching	By matching		5.3	5.3	0	5.3	5.3	0
P49723	P49723	1	1	1	Ribonucleoside-diphosphate reductase small chain 2	RNR4	sp|P49723|RIR4_YEAST Ribonucleoside-diphosphate reductase small chain 2 OS=Saccharomyces cerevisiae (strain ATCC 204508 / S288c) GN=RNR4 PE=1 SV=1	1	1	1	1	0	1	0	1	1	1	0	1	0	1	1	1	0	1	0	1	1	1	3.5	3.5	3.5	40.054	345	345	0	10.579		By matching		By MS/MS	By MS/MS	By MS/MS	0	3.5	0	3.5	3.5	3.5
P50077	P50077	1	1	1	Calcium-channel protein CCH1	CCH1	sp|P50077|CCH1_YEAST Calcium-channel protein CCH1 OS=Saccharomyces cerevisiae (strain ATCC 204508 / S288c) GN=CCH1 PE=1 SV=1	1	1	1	1	0	0	0	0	1	1	0	0	0	0	1	1	0	0	0	0	1	1	0.5	0.5	0.5	234.6	2039	2039	0	8.9172					By matching	By MS/MS	0	0	0	0	0.5	0.5
P50087	P50087	1	1	1	MICOS subunit MIC26	MIC26	sp|P50087|MIC26_YEAST MICOS subunit MIC26 OS=Saccharomyces cerevisiae (strain ATCC 204508 / S288c) GN=MIC26 PE=1 SV=1	1	1	1	1	0	0	0	0	1	1	0	0	0	0	1	1	0	0	0	0	1	1	7.7	7.7	7.7	26.912	233	233	0	7.8132					By matching	By MS/MS	0	0	0	0	7.7	7.7
P50090	P50090	3	3	3	Kelch repeat-containing protein 2	KEL2	sp|P50090|KEL2_YEAST Kelch repeat-containing protein 2 OS=Saccharomyces cerevisiae (strain ATCC 204508 / S288c) GN=KEL2 PE=1 SV=1	1	3	3	3	0	0	0	1	2	3	0	0	0	1	2	3	0	0	0	1	2	3	3.4	3.4	3.4	99.974	882	882	0	24.641				By MS/MS	By MS/MS	By MS/MS	0	0	0	1.6	2.7	3.4
P50091	P50091	1	1	1	Peroxisomal membrane protein PEX21	PEX21	sp|P50091|PEX21_YEAST Peroxisomal membrane protein PEX21 OS=Saccharomyces cerevisiae (strain ATCC 204508 / S288c) GN=PEX21 PE=1 SV=1	1	1	1	1	0	0	0	0	1	1	0	0	0	0	1	1	0	0	0	0	1	1	3.8	3.8	3.8	33.049	288	288	0	10.325					By matching	By MS/MS	0	0	0	0	3.8	3.8
P50094;P50095;P39567	P50094;P50095	4;3;1	4;3;1	3;2;0	Inosine-5-monophosphate dehydrogenase 4;Inosine-5-monophosphate dehydrogenase 3	IMD4;IMD3	sp|P50094|IMDH4_YEAST Inosine-5-monophosphate dehydrogenase 4 OS=Saccharomyces cerevisiae (strain ATCC 204508 / S288c) GN=IMD4 PE=1 SV=1;sp|P50095|IMDH3_YEAST Inosine-5-monophosphate dehydrogenase 3 OS=Saccharomyces cerevisiae (strain ATCC 204508 / S288c	3	4	4	3	1	4	1	1	2	1	1	4	1	1	2	1	1	3	0	0	1	0	10.7	10.7	7.8	56.393	524	524;523;403	0	63.906	By MS/MS	By MS/MS	By matching	By matching	By MS/MS	By MS/MS	3.1	10.7	2.9	2.9	5.9	2.9
P50109	P50109	2	2	2	Protein PSP2	PSP2	sp|P50109|PSP2_YEAST Protein PSP2 OS=Saccharomyces cerevisiae (strain ATCC 204508 / S288c) GN=PSP2 PE=1 SV=2	1	2	2	2	0	0	0	2	2	2	0	0	0	2	2	2	0	0	0	2	2	2	3.9	3.9	3.9	65.583	593	593	0	17.449				By MS/MS	By MS/MS	By MS/MS	0	0	0	3.9	3.9	3.9
P52910	P52910	6	6	6	Acetyl-coenzyme A synthetase 2	ACS2	sp|P52910|ACS2_YEAST Acetyl-coenzyme A synthetase 2 OS=Saccharomyces cerevisiae (strain ATCC 204508 / S288c) GN=ACS2 PE=1 SV=1	1	6	6	6	5	6	1	4	4	2	5	6	1	4	4	2	5	6	1	4	4	2	9.5	9.5	9.5	75.491	683	683	0	48.643	By MS/MS	By MS/MS	By MS/MS	By MS/MS	By MS/MS	By matching	6.3	9.5	1	7.3	5	2.8
P52924	P52924	1	1	1	Protein COS10	COS10	sp|P52924|COS10_YEAST Protein COS10 OS=Saccharomyces cerevisiae (strain ATCC 204508 / S288c) GN=COS10 PE=1 SV=1	1	1	1	1	1	1	1	0	1	1	1	1	1	0	1	1	1	1	1	0	1	1	2.4	2.4	2.4	43.866	374	374	0	7.3354	By matching	By matching	By MS/MS		By MS/MS	By MS/MS	2.4	2.4	2.4	0	2.4	2.4
P53066	P53066	1	1	1	Ankyrin repeat-containing protein YGL242C		sp|P53066|YGZ2_YEAST Ankyrin repeat-containing protein YGL242C OS=Saccharomyces cerevisiae (strain ATCC 204508 / S288c) GN=YGL242C PE=1 SV=1	1	1	1	1	1	0	0	0	1	0	1	0	0	0	1	0	1	0	0	0	1	0	5.5	5.5	5.5	20.073	181	181	0.0026076	6.1634	By MS/MS				By MS/MS		5.5	0	0	0	5.5	0
P53090	P53090	5	5	5	Aromatic/aminoadipate aminotransferase 1	ARO8	sp|P53090|ARO8_YEAST Aromatic/aminoadipate aminotransferase 1 OS=Saccharomyces cerevisiae (strain ATCC 204508 / S288c) GN=ARO8 PE=1 SV=1	1	5	5	5	3	5	2	4	5	4	3	5	2	4	5	4	3	5	2	4	5	4	14	14	14	56.177	500	500	0	96.949	By MS/MS	By MS/MS	By matching	By MS/MS	By MS/MS	By MS/MS	6.6	14	4.4	10.2	14	11.8
P53112	P53112	5	5	5	Peroxisomal membrane protein PEX14	PEX14	sp|P53112|PEX14_YEAST Peroxisomal membrane protein PEX14 OS=Saccharomyces cerevisiae (strain ATCC 204508 / S288c) GN=PEX14 PE=1 SV=1	1	5	5	5	0	1	0	3	3	3	0	1	0	3	3	3	0	1	0	3	3	3	13.8	13.8	13.8	38.42	341	341	0	78.714		By matching		By MS/MS	By MS/MS	By MS/MS	0	2.1	0	9.7	8.8	8.8
P53115	P53115	1	1	1	Putative DNA helicase INO80	INO80	sp|P53115|INO80_YEAST Putative DNA helicase INO80 OS=Saccharomyces cerevisiae (strain ATCC 204508 / S288c) GN=INO80 PE=1 SV=1	1	1	1	1	0	0	0	1	1	1	0	0	0	1	1	1	0	0	0	1	1	1	0.9	0.9	0.9	171.45	1489	1489	0	34.974				By matching	By matching	By MS/MS	0	0	0	0.9	0.9	0.9
P53120	P53120	2	2	2	Uncharacterized membrane protein YGL140C	YGL140C	sp|P53120|YGO0_YEAST Uncharacterized membrane protein YGL140C OS=Saccharomyces cerevisiae (strain ATCC 204508 / S288c) GN=YGL140C PE=1 SV=1	1	2	2	2	0	0	0	0	2	2	0	0	0	0	2	2	0	0	0	0	2	2	1.6	1.6	1.6	137.47	1219	1219	0	11.919					By MS/MS	By MS/MS	0	0	0	0	1.6	1.6
P53141	P53141	2	2	2	Myosin light chain 1	MLC1	sp|P53141|MLC1_YEAST Myosin light chain 1 OS=Saccharomyces cerevisiae (strain ATCC 204508 / S288c) GN=MLC1 PE=1 SV=1	1	2	2	2	2	2	2	1	2	2	2	2	2	1	2	2	2	2	2	1	2	2	20.1	20.1	20.1	16.444	149	149	0	14.321	By matching	By MS/MS	By MS/MS	By matching	By MS/MS	By MS/MS	20.1	20.1	20.1	14.8	20.1	20.1
P53145	P53145	2	2	2	Large subunit GTPase 1	LSG1	sp|P53145|LSG1_YEAST Large subunit GTPase 1 OS=Saccharomyces cerevisiae (strain ATCC 204508 / S288c) GN=LSG1 PE=1 SV=1	1	2	2	2	0	0	0	2	2	2	0	0	0	2	2	2	0	0	0	2	2	2	3.4	3.4	3.4	72.727	640	640	0	15.528				By MS/MS	By MS/MS	By MS/MS	0	0	0	3.4	3.4	3.4
P53146	P53146	1	1	1	Protein transport protein USE1	USE1	sp|P53146|USE1_YEAST Protein transport protein USE1 OS=Saccharomyces cerevisiae (strain ATCC 204508 / S288c) GN=USE1 PE=1 SV=1	1	1	1	1	0	0	0	1	1	1	0	0	0	1	1	1	0	0	0	1	1	1	2.9	2.9	2.9	28.106	245	245	0.0061501	5.8731				By matching	By MS/MS	By MS/MS	0	0	0	2.9	2.9	2.9
P53159	P53159	4	4	4	Monopolar spindle protein 2	MPS2	sp|P53159|MPS2_YEAST Monopolar spindle protein 2 OS=Saccharomyces cerevisiae (strain ATCC 204508 / S288c) GN=MPS2 PE=1 SV=1	1	4	4	4	0	0	0	2	4	4	0	0	0	2	4	4	0	0	0	2	4	4	11.6	11.6	11.6	44.585	387	387	0	33.612				By MS/MS	By MS/MS	By MS/MS	0	0	0	5.9	11.6	11.6
P53191	P53191	9	9	9	Phosphatidylinositol 3-phosphate-binding protein 2	PIB2	sp|P53191|PIB2_YEAST Phosphatidylinositol 3-phosphate-binding protein 2 OS=Saccharomyces cerevisiae (strain ATCC 204508 / S288c) GN=PIB2 PE=1 SV=1	1	9	9	9	0	0	0	5	7	8	0	0	0	5	7	8	0	0	0	5	7	8	15.6	15.6	15.6	70.616	635	635	0	144.24				By MS/MS	By MS/MS	By MS/MS	0	0	0	8.5	13.1	14.3
P53206	P53206	4	4	4	Putative cysteine synthase	YGR012W	sp|P53206|CYSK_YEAST Putative cysteine synthase OS=Saccharomyces cerevisiae (strain ATCC 204508 / S288c) GN=YGR012W PE=1 SV=1	1	4	4	4	0	0	0	3	3	4	0	0	0	3	3	4	0	0	0	3	3	4	11.5	11.5	11.5	42.8	393	393	0	60.812				By MS/MS	By MS/MS	By MS/MS	0	0	0	7.9	7.9	11.5
P53235	P53235	1	1	1	Eukaryotic translation initiation factor 2A	YGR054W	sp|P53235|EIF2A_YEAST Eukaryotic translation initiation factor 2A OS=Saccharomyces cerevisiae (strain ATCC 204508 / S288c) GN=YGR054W PE=1 SV=1	1	1	1	1	0	1	0	1	1	1	0	1	0	1	1	1	0	1	0	1	1	1	2.8	2.8	2.8	71.304	642	642	0	13.081		By matching		By matching	By MS/MS	By MS/MS	0	2.8	0	2.8	2.8	2.8
P53248	P53248	1	1	1	Peroxisomal biogenesis factor 8	PEX8	sp|P53248|PEX8_YEAST Peroxisomal biogenesis factor 8 OS=Saccharomyces cerevisiae (strain ATCC 204508 / S288c) GN=PEX8 PE=1 SV=1	1	1	1	1	0	0	0	0	1	1	0	0	0	0	1	1	0	0	0	0	1	1	1.5	1.5	1.5	68.164	589	589	0	7.5743					By matching	By MS/MS	0	0	0	0	1.5	1.5
P53252	P53252	4	3	3	Sphingolipid long chain base-responsive protein PIL1	PIL1	sp|P53252|PIL1_YEAST Sphingolipid long chain base-responsive protein PIL1 OS=Saccharomyces cerevisiae (strain ATCC 204508 / S288c) GN=PIL1 PE=1 SV=1	1	4	3	3	2	2	1	3	3	3	2	2	1	3	2	2	2	2	1	3	2	2	14.2	9.1	9.1	38.349	339	339	0	25.188	By MS/MS	By MS/MS	By matching	By MS/MS	By MS/MS	By MS/MS	6.5	6.5	3.5	9.1	11.5	11.5
P53253	P53253	5	5	5	Protein NNF2	NNF2	sp|P53253|NNF2_YEAST Protein NNF2 OS=Saccharomyces cerevisiae (strain ATCC 204508 / S288c) GN=NNF2 PE=1 SV=1	1	5	5	5	0	0	0	0	2	5	0	0	0	0	2	5	0	0	0	0	2	5	7.7	7.7	7.7	106.46	936	936	0	120.32					By matching	By MS/MS	0	0	0	0	2.9	7.7
P53261	P53261	1	1	1	Pescadillo homolog	NOP7	sp|P53261|PESC_YEAST Pescadillo homolog OS=Saccharomyces cerevisiae (strain ATCC 204508 / S288c) GN=NOP7 PE=1 SV=1	1	1	1	1	0	1	0	0	0	0	0	1	0	0	0	0	0	1	0	0	0	0	1.5	1.5	1.5	69.876	605	605	0	7.3512		By MS/MS					0	1.5	0	0	0	0
P53278	P53278	1	1	1	Uncharacterized protein YGR130C	YGR130C	sp|P53278|YG3A_YEAST Uncharacterized protein YGR130C OS=Saccharomyces cerevisiae (strain ATCC 204508 / S288c) GN=YGR130C PE=1 SV=1	1	1	1	1	0	1	0	1	1	1	0	1	0	1	1	1	0	1	0	1	1	1	1	1	1	92.697	816	816	0	6.5926		By matching		By MS/MS	By MS/MS	By MS/MS	0	1	0	1	1	1
P53297	P53297	4	4	4	PAB1-binding protein 1	PBP1	sp|P53297|PBP1_YEAST PAB1-binding protein 1 OS=Saccharomyces cerevisiae (strain ATCC 204508 / S288c) GN=PBP1 PE=1 SV=1	1	4	4	4	1	2	2	4	3	3	1	2	2	4	3	3	1	2	2	4	3	3	7.9	7.9	7.9	78.78	722	722	0	57.965	By MS/MS	By matching	By MS/MS	By MS/MS	By MS/MS	By MS/MS	2.2	4.6	4.6	7.9	5.5	5.5
P53298	P53298	3	3	3	Central kinetochore subunit OKP1	OKP1	sp|P53298|OKP1_YEAST Central kinetochore subunit OKP1 OS=Saccharomyces cerevisiae (strain ATCC 204508 / S288c) GN=OKP1 PE=1 SV=1	1	3	3	3	0	0	0	0	3	3	0	0	0	0	3	3	0	0	0	0	3	3	6.4	6.4	6.4	47.349	406	406	0	20.227					By MS/MS	By MS/MS	0	0	0	0	6.4	6.4
P53334	P53334	2	2	2	Probable family 17 glucosidase SCW4	SCW4	sp|P53334|SCW4_YEAST Probable family 17 glucosidase SCW4 OS=Saccharomyces cerevisiae (strain ATCC 204508 / S288c) GN=SCW4 PE=1 SV=1	1	2	2	2	2	2	2	1	1	2	2	2	2	1	1	2	2	2	2	1	1	2	7	7	7	40.173	386	386	0	11.348	By matching	By MS/MS	By matching	By matching	By matching	By matching	7	7	7	4.9	4.9	7
P53335	P53335	1	1	1	Protein PXR1	PXR1	sp|P53335|PXR1_YEAST Protein PXR1 OS=Saccharomyces cerevisiae (strain ATCC 204508 / S288c) GN=PXR1 PE=1 SV=1	1	1	1	1	1	1	0	0	0	0	1	1	0	0	0	0	1	1	0	0	0	0	5.5	5.5	5.5	31.311	271	271	0	27.059	By MS/MS	By matching					5.5	5.5	0	0	0	0
P53721	P53721	1	1	1	Respiratory supercomplex factor 2, mitochondrial	RCF2	sp|P53721|RCF2_YEAST Respiratory supercomplex factor 2, mitochondrial OS=Saccharomyces cerevisiae (strain ATCC 204508 / S288c) GN=RCF2 PE=1 SV=1	1	1	1	1	0	0	0	1	0	1	0	0	0	1	0	1	0	0	0	1	0	1	4.9	4.9	4.9	25.344	224	224	0	14.496				By matching		By MS/MS	0	0	0	4.9	0	4.9
P53742	P53742	6	6	6	Nucleolar GTP-binding protein 2	NOG2	sp|P53742|NOG2_YEAST Nucleolar GTP-binding protein 2 OS=Saccharomyces cerevisiae (strain ATCC 204508 / S288c) GN=NOG2 PE=1 SV=1	1	6	6	6	1	2	0	5	5	6	1	2	0	5	5	6	1	2	0	5	5	6	13.8	13.8	13.8	55.488	486	486	0	75.647	By matching	By MS/MS		By MS/MS	By MS/MS	By MS/MS	3.1	3.9	0	11.9	11.9	13.8
P53836	P53836	3	3	3	CCR4-NOT transcriptional complex subunit CAF120	CAF120	sp|P53836|CA120_YEAST CCR4-NOT transcriptional complex subunit CAF120 OS=Saccharomyces cerevisiae (strain ATCC 204508 / S288c) GN=CAF120 PE=1 SV=1	1	3	3	3	0	0	0	1	1	2	0	0	0	1	1	2	0	0	0	1	1	2	3.5	3.5	3.5	118.28	1060	1060	0	29.725				By MS/MS	By MS/MS	By MS/MS	0	0	0	1.1	1.2	2.4
P53857	P53857	1	1	1	Uncharacterized globin-like protein YNL234W		sp|P53857|YNX4_YEAST Uncharacterized globin-like protein YNL234W OS=Saccharomyces cerevisiae (strain ATCC 204508 / S288c) GN=YNL234W PE=1 SV=1	1	1	1	1	0	0	0	0	0	1	0	0	0	0	0	1	0	0	0	0	0	1	1.9	1.9	1.9	47.822	426	426	0.0084746	5.8081						By MS/MS	0	0	0	0	0	1.9
P53858	P53858	8	8	8	Protein BNI4	BNI4	sp|P53858|BNI4_YEAST Protein BNI4 OS=Saccharomyces cerevisiae (strain ATCC 204508 / S288c) GN=BNI4 PE=1 SV=1	1	8	8	8	0	0	0	4	6	7	0	0	0	4	6	7	0	0	0	4	6	7	13.3	13.3	13.3	100.59	892	892	0	256.56				By MS/MS	By MS/MS	By MS/MS	0	0	0	5.3	9.6	12.4
P53865	P53865	2	2	2	Chaotic nuclear migration protein 67	CNM67	sp|P53865|CNM67_YEAST Chaotic nuclear migration protein 67 OS=Saccharomyces cerevisiae (strain ATCC 204508 / S288c) GN=CNM67 PE=1 SV=1	1	2	2	2	0	0	0	2	2	2	0	0	0	2	2	2	0	0	0	2	2	2	4.1	4.1	4.1	67.399	581	581	0	14.184				By MS/MS	By matching	By MS/MS	0	0	0	4.1	4.1	4.1
P53890	P53890	3	3	3	Bud neck protein 5	BNI5	sp|P53890|BNI5_YEAST Bud neck protein 5 OS=Saccharomyces cerevisiae (strain ATCC 204508 / S288c) GN=BNI5 PE=1 SV=1	1	3	3	3	0	0	0	1	3	3	0	0	0	1	3	3	0	0	0	1	3	3	10.9	10.9	10.9	49.694	448	448	0	23.463				By matching	By MS/MS	By MS/MS	0	0	0	5.1	10.9	10.9
P53898	P53898	2	2	2	Protein NSG2	NSG2	sp|P53898|NSG2_YEAST Protein NSG2 OS=Saccharomyces cerevisiae (strain ATCC 204508 / S288c) GN=NSG2 PE=1 SV=1	1	2	2	2	0	0	0	0	2	1	0	0	0	0	2	1	0	0	0	0	2	1	10	10	10	33.666	299	299	0	13.661					By MS/MS	By MS/MS	0	0	0	0	10	3.3
P53912;P25608;P54007	P53912;P25608;P54007	2;1;1	2;1;1	2;1;1	Uncharacterized protein YNL134C;Uncharacterized protein YCR102C;Uncharacterized protein YLR460C	YCR102C	sp|P53912|YNN4_YEAST Uncharacterized protein YNL134C OS=Saccharomyces cerevisiae (strain ATCC 204508 / S288c) GN=YNL134C PE=1 SV=1;sp|P25608|YCZ2_YEAST Uncharacterized protein YCR102C OS=Saccharomyces cerevisiae (strain ATCC 204508 / S288c) GN=YCR102C PE=1	3	2	2	2	2	2	1	1	2	1	2	2	1	1	2	1	2	2	1	1	2	1	6.4	6.4	6.4	41.164	376	376;368;376	0	13.186	By MS/MS	By MS/MS	By matching	By MS/MS	By MS/MS	By matching	6.4	6.4	4.5	4.5	6.4	1.9
P53943	P53943	2	2	2	Probable transporter AQR1	AQR1	sp|P53943|AQR1_YEAST Probable transporter AQR1 OS=Saccharomyces cerevisiae (strain ATCC 204508 / S288c) GN=AQR1 PE=1 SV=1	1	2	2	2	0	1	0	1	1	2	0	1	0	1	1	2	0	1	0	1	1	2	5.5	5.5	5.5	65.296	586	586	0	51.655		By matching		By MS/MS	By MS/MS	By MS/MS	0	1.7	0	3.8	3.8	5.5
P53950	P53950	1	1	1	Vacuolar segregation protein 7	VAC7	sp|P53950|VAC7_YEAST Vacuolar segregation protein 7 OS=Saccharomyces cerevisiae (strain ATCC 204508 / S288c) GN=VAC7 PE=1 SV=1	1	1	1	1	0	0	0	0	1	1	0	0	0	0	1	1	0	0	0	0	1	1	1.7	1.7	1.7	128.14	1165	1165	0	29.897					By MS/MS	By MS/MS	0	0	0	0	1.7	1.7
P53968	P53968	6	6	6	Transcriptional regulator CRZ1	CRZ1	sp|P53968|CRZ1_YEAST Transcriptional regulator CRZ1 OS=Saccharomyces cerevisiae (strain ATCC 204508 / S288c) GN=CRZ1 PE=1 SV=1	1	6	6	6	0	0	0	4	6	6	0	0	0	4	6	6	0	0	0	4	6	6	12.4	12.4	12.4	76.3	678	678	0	103.47				By MS/MS	By MS/MS	By MS/MS	0	0	0	10.8	12.4	12.4
P54113;P38009	P54113;P38009	2;1	2;1	2;1	Bifunctional purine biosynthesis protein ADE16;Phosphoribosylaminoimidazolecarboxamide formyltransferase;IMP cyclohydrolase;Bifunctional purine biosynthesis protein ADE17;Phosphoribosylaminoimidazolecarboxamide formyltransferase;IMP cyclohydrolase	ADE16;ADE17	sp|P54113|PUR91_YEAST Bifunctional purine biosynthesis protein ADE16 OS=Saccharomyces cerevisiae (strain ATCC 204508 / S288c) GN=ADE16 PE=1 SV=1;sp|P38009|PUR92_YEAST Bifunctional purine biosynthesis protein ADE17 OS=Saccharomyces cerevisiae (strain ATCC 2	2	2	2	2	1	2	0	1	1	1	1	2	0	1	1	1	1	2	0	1	1	1	5.9	5.9	5.9	65.282	591	591;592	0	15.689	By MS/MS	By MS/MS		By matching	By matching	By matching	3	5.9	0	3	3	3
P54115	P54115	7	7	7	Magnesium-activated aldehyde dehydrogenase, cytosolic	ALD6	sp|P54115|ALDH6_YEAST Magnesium-activated aldehyde dehydrogenase, cytosolic OS=Saccharomyces cerevisiae (strain ATCC 204508 / S288c) GN=ALD6 PE=1 SV=4	1	7	7	7	6	7	2	5	6	6	6	7	2	5	6	6	6	7	2	5	6	6	17.4	17.4	17.4	54.414	500	500	0	151.76	By MS/MS	By MS/MS	By matching	By MS/MS	By MS/MS	By MS/MS	15.2	17.4	5.8	13	15.2	15.2
P54783	P54783	1	1	1	D-arabinono-1,4-lactone oxidase	ALO1	sp|P54783|ALO_YEAST D-arabinono-1,4-lactone oxidase OS=Saccharomyces cerevisiae (strain ATCC 204508 / S288c) GN=ALO1 PE=1 SV=1	1	1	1	1	0	0	0	0	0	1	0	0	0	0	0	1	0	0	0	0	0	1	3.6	3.6	3.6	59.493	526	526	0	9.1205						By MS/MS	0	0	0	0	0	3.6
P54838	P54838	1	1	1	Dihydroxyacetone kinase 1	DAK1	sp|P54838|DAK1_YEAST Dihydroxyacetone kinase 1 OS=Saccharomyces cerevisiae (strain ATCC 204508 / S288c) GN=DAK1 PE=1 SV=1	1	1	1	1	0	1	0	0	0	1	0	1	0	0	0	1	0	1	0	0	0	1	2.6	2.6	2.6	62.206	584	584	0	6.6424		By MS/MS				By matching	0	2.6	0	0	0	2.6
P54839	P54839	3	3	3	Hydroxymethylglutaryl-CoA synthase	ERG13	sp|P54839|HMCS_YEAST Hydroxymethylglutaryl-CoA synthase OS=Saccharomyces cerevisiae (strain ATCC 204508 / S288c) GN=ERG13 PE=1 SV=1	1	3	3	3	3	2	0	3	3	3	3	2	0	3	3	3	3	2	0	3	3	3	6.5	6.5	6.5	55.013	491	491	0	19.419	By MS/MS	By MS/MS		By MS/MS	By MS/MS	By MS/MS	6.5	5.1	0	6.5	6.5	6.5
P54858	P54858	1	1	1	Protein DOS2	DOS2	sp|P54858|DOS2_YEAST Protein DOS2 OS=Saccharomyces cerevisiae (strain ATCC 204508 / S288c) GN=DOS2 PE=1 SV=1	1	1	1	1	0	0	0	0	1	1	0	0	0	0	1	1	0	0	0	0	1	1	5.2	5.2	5.2	35.964	310	310	0	8.2319					By MS/MS	By MS/MS	0	0	0	0	5.2	5.2
P54861	P54861	8	8	8	Dynamin-related protein DNM1	DNM1	sp|P54861|DNM1_YEAST Dynamin-related protein DNM1 OS=Saccharomyces cerevisiae (strain ATCC 204508 / S288c) GN=DNM1 PE=1 SV=1	1	8	8	8	0	1	0	5	7	7	0	1	0	5	7	7	0	1	0	5	7	7	12.3	12.3	12.3	84.971	757	757	0	85.165		By matching		By MS/MS	By MS/MS	By MS/MS	0	1.1	0	7.3	10.7	11
P54885	P54885	1	1	1	Gamma-glutamyl phosphate reductase	PRO2	sp|P54885|PROA_YEAST Gamma-glutamyl phosphate reductase OS=Saccharomyces cerevisiae (strain ATCC 204508 / S288c) GN=PRO2 PE=1 SV=1	1	1	1	1	1	1	0	1	0	0	1	1	0	1	0	0	1	1	0	1	0	0	3.1	3.1	3.1	49.74	456	456	0	12.289	By matching	By MS/MS		By matching			3.1	3.1	0	3.1	0	0
P54964	P54964	6	6	6	Oligoribonuclease, mitochondrial	REX2	sp|P54964|ORN_YEAST Oligoribonuclease, mitochondrial OS=Saccharomyces cerevisiae (strain ATCC 204508 / S288c) GN=REX2 PE=1 SV=1	1	6	6	6	1	1	1	6	5	5	1	1	1	6	5	5	1	1	1	6	5	5	27.9	27.9	27.9	30.87	269	269	0	232.62	By MS/MS	By MS/MS	By MS/MS	By MS/MS	By MS/MS	By MS/MS	6.7	6.7	6.7	27.9	24.9	24.9
P60010	P60010	8	8	8	Actin	ACT1	sp|P60010|ACT_YEAST Actin OS=Saccharomyces cerevisiae (strain ATCC 204508 / S288c) GN=ACT1 PE=1 SV=1	1	8	8	8	8	6	6	5	7	7	8	6	6	5	7	7	8	6	6	5	7	7	30.4	30.4	30.4	41.689	375	375	0	135.87	By MS/MS	By MS/MS	By MS/MS	By MS/MS	By MS/MS	By MS/MS	30.4	25.9	22.1	22.7	27.5	27.5
P80667	P80667	1	1	1	Peroxisomal membrane protein PAS20	PEX13	sp|P80667|PEX13_YEAST Peroxisomal membrane protein PAS20 OS=Saccharomyces cerevisiae (strain ATCC 204508 / S288c) GN=PEX13 PE=1 SV=1	1	1	1	1	0	0	0	0	1	1	0	0	0	0	1	1	0	0	0	0	1	1	2.1	2.1	2.1	42.706	386	386	0.0013423	6.3017					By MS/MS	By MS/MS	0	0	0	0	2.1	2.1
Q00873	Q00873	2	2	2	Cytochrome c1 heme lyase	CYT2	sp|Q00873|CYT2_YEAST Cytochrome c1 heme lyase OS=Saccharomyces cerevisiae (strain ATCC 204508 / S288c) GN=CYT2 PE=3 SV=1	1	2	2	2	0	0	0	2	1	2	0	0	0	2	1	2	0	0	0	2	1	2	11.6	11.6	11.6	26.076	224	224	0	12.023				By matching	By matching	By MS/MS	0	0	0	11.6	6.2	11.6
Q00955	Q00955	24	24	23	Acetyl-CoA carboxylase;Biotin carboxylase	ACC1	sp|Q00955|ACAC_YEAST Acetyl-CoA carboxylase OS=Saccharomyces cerevisiae (strain ATCC 204508 / S288c) GN=ACC1 PE=1 SV=2	1	24	24	23	17	19	19	15	19	20	17	19	19	15	19	20	16	18	18	14	18	19	15.1	15.1	14.7	250.35	2233	2233	0	323.31	By MS/MS	By MS/MS	By MS/MS	By MS/MS	By MS/MS	By MS/MS	10.3	12.3	12.5	8.5	12	13.1
Q01389	Q01389	8	8	8	Serine/threonine-protein kinase BCK1/SLK1/SSP31	BCK1	sp|Q01389|BCK1_YEAST Serine/threonine-protein kinase BCK1/SLK1/SSP31 OS=Saccharomyces cerevisiae (strain ATCC 204508 / S288c) GN=BCK1 PE=1 SV=1	1	8	8	8	0	0	0	4	8	8	0	0	0	4	8	8	0	0	0	4	8	8	7.8	7.8	7.8	164.19	1478	1478	0	93.033				By MS/MS	By MS/MS	By MS/MS	0	0	0	3	7.8	7.8
Q01560	Q01560	2	2	2	Nucleolar protein 3	NPL3	sp|Q01560|NOP3_YEAST Nucleolar protein 3 OS=Saccharomyces cerevisiae (strain ATCC 204508 / S288c) GN=NPL3 PE=1 SV=1	1	2	2	2	0	1	0	1	1	0	0	1	0	1	1	0	0	1	0	1	1	0	5.6	5.6	5.6	45.407	414	414	0	19.712		By MS/MS		By MS/MS	By MS/MS		0	2.2	0	2.2	3.4	0
Q01802	Q01802	1	1	1	Aspartate aminotransferase, mitochondrial	AAT1	sp|Q01802|AATM_YEAST Aspartate aminotransferase, mitochondrial OS=Saccharomyces cerevisiae (strain ATCC 204508 / S288c) GN=AAT1 PE=1 SV=2	1	1	1	1	0	0	0	0	0	1	0	0	0	0	0	1	0	0	0	0	0	1	2.7	2.7	2.7	51.795	451	451	0	8.1938						By MS/MS	0	0	0	0	0	2.7
Q01919	Q01919	7	7	7	Serine/threonine-protein kinase KIN4	KIN4	sp|Q01919|KIN4_YEAST Serine/threonine-protein kinase KIN4 OS=Saccharomyces cerevisiae (strain ATCC 204508 / S288c) GN=KIN4 PE=1 SV=1	1	7	7	7	0	0	0	3	7	7	0	0	0	3	7	7	0	0	0	3	7	7	10.2	10.2	10.2	90.087	800	800	0	121.52				By MS/MS	By MS/MS	By MS/MS	0	0	0	4.6	10.2	10.2
Q02196	Q02196	1	1	1	Adenylyl-sulfate kinase	MET14	sp|Q02196|KAPS_YEAST Adenylyl-sulfate kinase OS=Saccharomyces cerevisiae (strain ATCC 204508 / S288c) GN=MET14 PE=1 SV=1	1	1	1	1	0	0	1	0	0	0	0	0	1	0	0	0	0	0	1	0	0	0	7.9	7.9	7.9	23.06	202	202	0.0026042	6.1522			By MS/MS				0	0	7.9	0	0	0
Q02205	Q02205	1	1	1	Protein MEH1	MEH1	sp|Q02205|MEH1_YEAST Protein MEH1 OS=Saccharomyces cerevisiae (strain ATCC 204508 / S288c) GN=MEH1 PE=1 SV=1	1	1	1	1	0	0	0	0	1	1	0	0	0	0	1	1	0	0	0	0	1	1	6.5	6.5	6.5	20.242	184	184	0	15.461					By MS/MS	By MS/MS	0	0	0	0	6.5	6.5
Q02629	Q02629	1	1	1	Nucleoporin NUP100/NSP100	NUP100	sp|Q02629|NU100_YEAST Nucleoporin NUP100/NSP100 OS=Saccharomyces cerevisiae (strain ATCC 204508 / S288c) GN=NUP100 PE=1 SV=1	1	1	1	1	0	0	0	0	1	1	0	0	0	0	1	1	0	0	0	0	1	1	2.9	2.9	2.9	99.987	959	959	0	17.987					By MS/MS	By MS/MS	0	0	0	0	2.9	2.9
Q02724	Q02724	1	1	1	Ubiquitin-like-specific protease 1	ULP1	sp|Q02724|ULP1_YEAST Ubiquitin-like-specific protease 1 OS=Saccharomyces cerevisiae (strain ATCC 204508 / S288c) GN=ULP1 PE=1 SV=1	1	1	1	1	0	0	0	0	1	1	0	0	0	0	1	1	0	0	0	0	1	1	1.3	1.3	1.3	72.377	621	621	0.0013514	6.3472					By matching	By MS/MS	0	0	0	0	1.3	1.3
Q02776	Q02776	1	1	1	Mitochondrial import inner membrane translocase subunit TIM50	TIM50	sp|Q02776|TIM50_YEAST Mitochondrial import inner membrane translocase subunit TIM50 OS=Saccharomyces cerevisiae (strain ATCC 204508 / S288c) GN=TIM50 PE=1 SV=1	1	1	1	1	1	1	0	1	1	1	1	1	0	1	1	1	1	1	0	1	1	1	1.9	1.9	1.9	55.098	476	476	0	6.7464	By matching	By matching		By matching	By MS/MS	By MS/MS	1.9	1.9	0	1.9	1.9	1.9
Q02796	Q02796	1	1	1	Transcriptional regulatory protein LGE1	LGE1	sp|Q02796|LGE1_YEAST Transcriptional regulatory protein LGE1 OS=Saccharomyces cerevisiae (strain ATCC 204508 / S288c) GN=LGE1 PE=1 SV=1	1	1	1	1	0	0	0	1	1	1	0	0	0	1	1	1	0	0	0	1	1	1	2.7	2.7	2.7	37.309	332	332	0	8.2305				By MS/MS	By MS/MS	By MS/MS	0	0	0	2.7	2.7	2.7
Q02825	Q02825	1	1	1	tRNA-splicing endonuclease subunit SEN54	SEN54	sp|Q02825|SEN54_YEAST tRNA-splicing endonuclease subunit SEN54 OS=Saccharomyces cerevisiae (strain ATCC 204508 / S288c) GN=SEN54 PE=1 SV=1	1	1	1	1	0	0	0	1	0	1	0	0	0	1	0	1	0	0	0	1	0	1	2.4	2.4	2.4	54.648	467	467	0	11.366				By matching		By MS/MS	0	0	0	2.4	0	2.4
Q02866	Q02866	3	3	3	Protein MUK1	MUK1	sp|Q02866|MUK1_YEAST Protein MUK1 OS=Saccharomyces cerevisiae (strain ATCC 204508 / S288c) GN=MUK1 PE=1 SV=1	1	3	3	3	0	0	0	2	3	3	0	0	0	2	3	3	0	0	0	2	3	3	4.7	4.7	4.7	69.538	612	612	0	21.758				By MS/MS	By MS/MS	By MS/MS	0	0	0	2.9	4.7	4.7
Q02892	Q02892	3	3	3	Nucleolar GTP-binding protein 1	NOG1	sp|Q02892|NOG1_YEAST Nucleolar GTP-binding protein 1 OS=Saccharomyces cerevisiae (strain ATCC 204508 / S288c) GN=NOG1 PE=1 SV=1	1	3	3	3	1	2	0	2	3	3	1	2	0	2	3	3	1	2	0	2	3	3	5.9	5.9	5.9	74.409	647	647	0	21.155	By MS/MS	By MS/MS		By matching	By MS/MS	By MS/MS	1.4	4.5	0	4.5	5.9	5.9
Q02933	Q02933	3	3	3	Ribonuclease T2-like	RNY1	sp|Q02933|RNY1_YEAST Ribonuclease T2-like OS=Saccharomyces cerevisiae (strain ATCC 204508 / S288c) GN=RNY1 PE=1 SV=1	1	3	3	3	0	3	0	0	0	0	0	3	0	0	0	0	0	3	0	0	0	0	8.5	8.5	8.5	50.171	434	434	0	36.087		By MS/MS					0	8.5	0	0	0	0
Q02969	Q02969	5	5	5	Peroxisomal membrane protein PEX25	PEX25	sp|Q02969|PEX25_YEAST Peroxisomal membrane protein PEX25 OS=Saccharomyces cerevisiae (strain ATCC 204508 / S288c) GN=PEX25 PE=1 SV=1	1	5	5	5	0	0	0	4	4	5	0	0	0	4	4	5	0	0	0	4	4	5	11.7	11.7	11.7	44.91	394	394	0	39.703				By MS/MS	By MS/MS	By MS/MS	0	0	0	9.4	9.9	11.7
Q02983	Q02983	1	1	1	RNA polymerase I-specific transcription initiation factor RRN5	RRN5	sp|Q02983|RRN5_YEAST RNA polymerase I-specific transcription initiation factor RRN5 OS=Saccharomyces cerevisiae (strain ATCC 204508 / S288c) GN=RRN5 PE=1 SV=1	1	1	1	1	0	0	0	1	0	0	0	0	0	1	0	0	0	0	0	1	0	0	1.9	1.9	1.9	41.72	363	363	1	-2				By MS/MS			0	0	0	1.9	0	0
Q03048	Q03048	1	1	1	Cofilin	COF1	sp|Q03048|COFI_YEAST Cofilin OS=Saccharomyces cerevisiae (strain ATCC 204508 / S288c) GN=COF1 PE=1 SV=1	1	1	1	1	1	0	0	0	1	1	1	0	0	0	1	1	1	0	0	0	1	1	9.8	9.8	9.8	15.901	143	143	0	10.435	By MS/MS				By MS/MS	By MS/MS	9.8	0	0	0	9.8	9.8
Q03195	Q03195	1	1	1	Translation initiation factor RLI1	RLI1	sp|Q03195|RLI1_YEAST Translation initiation factor RLI1 OS=Saccharomyces cerevisiae (strain ATCC 204508 / S288c) GN=RLI1 PE=1 SV=1	1	1	1	1	0	1	0	1	1	1	0	1	0	1	1	1	0	1	0	1	1	1	1.5	1.5	1.5	68.34	608	608	0	6.7794		By MS/MS		By MS/MS	By MS/MS	By MS/MS	0	1.5	0	1.5	1.5	1.5
Q03280	Q03280	1	1	1	E3 ubiquitin-protein ligase TOM1	TOM1	sp|Q03280|TOM1_YEAST E3 ubiquitin-protein ligase TOM1 OS=Saccharomyces cerevisiae (strain ATCC 204508 / S288c) GN=TOM1 PE=1 SV=1	1	1	1	1	0	0	0	0	1	1	0	0	0	0	1	1	0	0	0	0	1	1	0.5	0.5	0.5	374.18	3268	3268	0	22.093					By MS/MS	By MS/MS	0	0	0	0	0.5	0.5
Q03281	Q03281	2	2	2	Inner nuclear membrane protein HEH2	HEH2	sp|Q03281|HEH2_YEAST Inner nuclear membrane protein HEH2 OS=Saccharomyces cerevisiae (strain ATCC 204508 / S288c) GN=HEH2 PE=1 SV=1	1	2	2	2	0	0	0	1	2	2	0	0	0	1	2	2	0	0	0	1	2	2	5.9	5.9	5.9	76.376	663	663	0	38.127				By matching	By MS/MS	By MS/MS	0	0	0	2.3	5.9	5.9
Q03558	Q03558	6	6	6	NADPH dehydrogenase 2	OYE2	sp|Q03558|OYE2_YEAST NADPH dehydrogenase 2 OS=Saccharomyces cerevisiae (strain ATCC 204508 / S288c) GN=OYE2 PE=1 SV=3	1	6	6	6	0	2	0	1	2	6	0	2	0	1	2	6	0	2	0	1	2	6	25	25	25	45.01	400	400	0	100.39		By MS/MS		By MS/MS	By matching	By MS/MS	0	4.8	0	2.5	4.2	25
Q03653	Q03653	2	2	2	Protein EFR3	EFR3	sp|Q03653|EFR3_YEAST Protein EFR3 OS=Saccharomyces cerevisiae (strain ATCC 204508 / S288c) GN=EFR3 PE=1 SV=1	1	2	2	2	0	0	0	0	1	2	0	0	0	0	1	2	0	0	0	0	1	2	3.1	3.1	3.1	89.19	782	782	0	40.734					By MS/MS	By MS/MS	0	0	0	0	2	3.1
Q03661	Q03661	1	1	1	Silent chromatin protein ESC1	ESC1	sp|Q03661|ESC1_YEAST Silent chromatin protein ESC1 OS=Saccharomyces cerevisiae (strain ATCC 204508 / S288c) GN=ESC1 PE=1 SV=1	1	1	1	1	1	0	0	0	1	1	1	0	0	0	1	1	1	0	0	0	1	1	0.8	0.8	0.8	187.14	1658	1658	0.0037547	5.9463	By matching				By MS/MS	By MS/MS	0.8	0	0	0	0.8	0.8
Q03694	Q03694	1	1	1	Inheritance of peroxisomes protein 1	INP1	sp|Q03694|INP1_YEAST Inheritance of peroxisomes protein 1 OS=Saccharomyces cerevisiae (strain ATCC 204508 / S288c) GN=INP1 PE=1 SV=1	1	1	1	1	0	0	0	0	1	1	0	0	0	0	1	1	0	0	0	0	1	1	3.8	3.8	3.8	47.314	420	420	0	43.81					By MS/MS	By MS/MS	0	0	0	0	3.8	3.8
Q03713	Q03713	1	1	1	Respiratory supercomplex factor 1, mitochondrial	RCF1	sp|Q03713|RCF1_YEAST Respiratory supercomplex factor 1, mitochondrial OS=Saccharomyces cerevisiae (strain ATCC 204508 / S288c) GN=RCF1 PE=1 SV=1	1	1	1	1	0	0	0	0	0	1	0	0	0	0	0	1	0	0	0	0	0	1	5	5	5	18.477	159	159	0.0025445	6.0324						By MS/MS	0	0	0	0	0	5
Q03735	Q03735	1	1	1	RNA-binding protein NAB6	NAB6	sp|Q03735|NAB6_YEAST RNA-binding protein NAB6 OS=Saccharomyces cerevisiae (strain ATCC 204508 / S288c) GN=NAB6 PE=1 SV=1	1	1	1	1	0	0	0	0	0	1	0	0	0	0	0	1	0	0	0	0	0	1	0.9	0.9	0.9	126.14	1134	1134	0.0061728	5.8768						By MS/MS	0	0	0	0	0	0.9
Q03761	Q03761	3	3	3	Transcription initiation factor TFIID subunit 12	TAF12	sp|Q03761|TAF12_YEAST Transcription initiation factor TFIID subunit 12 OS=Saccharomyces cerevisiae (strain ATCC 204508 / S288c) GN=TAF12 PE=1 SV=1	1	3	3	3	0	0	0	0	1	3	0	0	0	0	1	3	0	0	0	0	1	3	6.3	6.3	6.3	61.072	539	539	0	17.516					By matching	By MS/MS	0	0	0	0	1.5	6.3
Q03772	Q03772	1	1	1	Pre-mRNA-splicing factor CWC15	CWC15	sp|Q03772|CWC15_YEAST Pre-mRNA-splicing factor CWC15 OS=Saccharomyces cerevisiae (strain ATCC 204508 / S288c) GN=CWC15 PE=1 SV=1	1	1	1	1	0	0	0	0	1	1	0	0	0	0	1	1	0	0	0	0	1	1	7.4	7.4	7.4	19.935	175	175	0	18.818					By matching	By MS/MS	0	0	0	0	7.4	7.4
Q03780	Q03780	5	5	5	Uncharacterized protein YDR239C	YDR239C	sp|Q03780|YD239_YEAST Uncharacterized protein YDR239C OS=Saccharomyces cerevisiae (strain ATCC 204508 / S288c) GN=YDR239C PE=1 SV=1	1	5	5	5	0	0	0	2	5	5	0	0	0	2	5	5	0	0	0	2	5	5	7.9	7.9	7.9	86.432	787	787	0	59.573				By MS/MS	By MS/MS	By MS/MS	0	0	0	2.7	7.9	7.9
Q03790	Q03790	2	2	2	Nucleoporin NUP53	NUP53	sp|Q03790|NUP53_YEAST Nucleoporin NUP53 OS=Saccharomyces cerevisiae (strain ATCC 204508 / S288c) GN=NUP53 PE=1 SV=1	1	2	2	2	0	0	0	2	1	2	0	0	0	2	1	2	0	0	0	2	1	2	3.6	3.6	3.6	52.618	475	475	0	10.973				By MS/MS	By MS/MS	By MS/MS	0	0	0	3.6	2.1	3.6
Q03824	Q03824	5	5	5	Inheritance of peroxisomes protein 2	INP2	sp|Q03824|INP2_YEAST Inheritance of peroxisomes protein 2 OS=Saccharomyces cerevisiae (strain ATCC 204508 / S288c) GN=INP2 PE=1 SV=1	1	5	5	5	0	0	0	3	5	5	0	0	0	3	5	5	0	0	0	3	5	5	6.7	6.7	6.7	81.466	705	705	0	33.016				By MS/MS	By MS/MS	By MS/MS	0	0	0	3.8	6.7	6.7
Q03825	Q03825	1	1	1	Transcription activator MSS11	MSS11	sp|Q03825|MSS11_YEAST Transcription activator MSS11 OS=Saccharomyces cerevisiae (strain ATCC 204508 / S288c) GN=MSS11 PE=1 SV=1	1	1	1	1	0	0	0	0	1	1	0	0	0	0	1	1	0	0	0	0	1	1	1.5	1.5	1.5	85.049	758	758	0	12.672					By MS/MS	By matching	0	0	0	0	1.5	1.5
Q03944	Q03944	2	2	2	Vacuolar protein sorting-associated protein 64	VPS64	sp|Q03944|VPS64_YEAST Vacuolar protein sorting-associated protein 64 OS=Saccharomyces cerevisiae (strain ATCC 204508 / S288c) GN=VPS64 PE=1 SV=1	1	2	2	2	0	0	0	2	2	1	0	0	0	2	2	1	0	0	0	2	2	1	3.1	3.1	3.1	67.283	604	604	0	18.982				By MS/MS	By MS/MS	By MS/MS	0	0	0	3.1	3.1	1.5
Q03973	Q03973	1	1	1	High mobility group protein 1	HMO1	sp|Q03973|HMO1_YEAST High mobility group protein 1 OS=Saccharomyces cerevisiae (strain ATCC 204508 / S288c) GN=HMO1 PE=1 SV=1	1	1	1	1	0	1	0	1	1	0	0	1	0	1	1	0	0	1	0	1	1	0	4.9	4.9	4.9	27.544	246	246	0	6.7124		By MS/MS		By matching	By matching		0	4.9	0	4.9	4.9	0
Q04067	Q04067	1	1	1	Eukaryotic translation initiation factor 3 subunit G	TIF35	sp|Q04067|EIF3G_YEAST Eukaryotic translation initiation factor 3 subunit G OS=Saccharomyces cerevisiae (strain ATCC 204508 / S288c) GN=TIF35 PE=1 SV=1	1	1	1	1	1	0	1	0	1	1	1	0	1	0	1	1	1	0	1	0	1	1	2.9	2.9	2.9	30.501	274	274	0.0085055	5.8281	By matching		By matching		By MS/MS	By MS/MS	2.9	0	2.9	0	2.9	2.9
Q04121	Q04121	1	1	1	Endosomal/prevacuolar sodium/hydrogen exchanger	NHX1	sp|Q04121|NHX1_YEAST Endosomal/prevacuolar sodium/hydrogen exchanger OS=Saccharomyces cerevisiae (strain ATCC 204508 / S288c) GN=NHX1 PE=1 SV=1	1	1	1	1	0	0	0	1	0	1	0	0	0	1	0	1	0	0	0	1	0	1	4.6	4.6	4.6	70.147	633	633	0	14.461				By matching		By MS/MS	0	0	0	4.6	0	4.6
Q04201	Q04201	1	1	1	CUE domain-containing protein CUE4	CUE4	sp|Q04201|CUE4_YEAST CUE domain-containing protein CUE4 OS=Saccharomyces cerevisiae (strain ATCC 204508 / S288c) GN=CUE4 PE=1 SV=1	1	1	1	1	0	0	0	0	1	1	0	0	0	0	1	1	0	0	0	0	1	1	18.8	18.8	18.8	12.893	117	117	0	16.72					By MS/MS	By MS/MS	0	0	0	0	18.8	18.8
Q04233	Q04233	4	4	4	Protein GIS4	GIS4	sp|Q04233|GIS4_YEAST Protein GIS4 OS=Saccharomyces cerevisiae (strain ATCC 204508 / S288c) GN=GIS4 PE=1 SV=1	1	4	4	4	0	1	0	3	4	2	0	1	0	3	4	2	0	1	0	3	4	2	6.6	6.6	6.6	87.138	774	774	0	36.023		By matching		By MS/MS	By MS/MS	By MS/MS	0	0.9	0	5.2	6.6	2.5
Q04368	Q04368	2	2	2	Cop9 signalosome-interactor 1	CSI1	sp|Q04368|CSI1_YEAST Cop9 signalosome-interactor 1 OS=Saccharomyces cerevisiae (strain ATCC 204508 / S288c) GN=CSI1 PE=1 SV=1	1	2	2	2	0	0	0	2	1	1	0	0	0	2	1	1	0	0	0	2	1	1	6.1	6.1	6.1	34.519	295	295	0	18.399				By MS/MS	By matching	By MS/MS	0	0	0	6.1	3.7	3.7
Q04458	Q04458	1	1	1	Fatty aldehyde dehydrogenase HFD1	HFD1	sp|Q04458|HFD1_YEAST Fatty aldehyde dehydrogenase HFD1 OS=Saccharomyces cerevisiae (strain ATCC 204508 / S288c) GN=HFD1 PE=1 SV=1	1	1	1	1	0	0	0	0	1	1	0	0	0	0	1	1	0	0	0	0	1	1	1.7	1.7	1.7	59.978	532	532	0.0025478	6.0415					By matching	By MS/MS	0	0	0	0	1.7	1.7
Q04491	Q04491	3	3	3	Protein transport protein SEC13	SEC13	sp|Q04491|SEC13_YEAST Protein transport protein SEC13 OS=Saccharomyces cerevisiae (strain ATCC 204508 / S288c) GN=SEC13 PE=1 SV=1	1	3	3	3	2	3	0	0	1	0	2	3	0	0	1	0	2	3	0	0	1	0	11.8	11.8	11.8	33.043	297	297	0	25.32	By MS/MS	By MS/MS			By MS/MS		8.4	11.8	0	0	3.7	0
Q04660	Q04660	4	4	4	Ribosome biogenesis protein ERB1	ERB1	sp|Q04660|ERB1_YEAST Ribosome biogenesis protein ERB1 OS=Saccharomyces cerevisiae (strain ATCC 204508 / S288c) GN=ERB1 PE=1 SV=1	1	4	4	4	1	2	0	1	3	4	1	2	0	1	3	4	1	2	0	1	3	4	6.2	6.2	6.2	91.704	807	807	0	91.49	By matching	By matching		By matching	By MS/MS	By MS/MS	0.7	3	0	1.1	3.7	6.2
Q04749	Q04749	1	1	1	Target of rapamycin complex 2 subunit AVO2	AVO2	sp|Q04749|AVO2_YEAST Target of rapamycin complex 2 subunit AVO2 OS=Saccharomyces cerevisiae (strain ATCC 204508 / S288c) GN=AVO2 PE=1 SV=1	1	1	1	1	0	0	0	0	0	1	0	0	0	0	0	1	0	0	0	0	0	1	3.5	3.5	3.5	47.139	426	426	0	7.023						By MS/MS	0	0	0	0	0	3.5
Q04894	Q04894	2	2	2	NADP-dependent alcohol dehydrogenase 6	ADH6	sp|Q04894|ADH6_YEAST NADP-dependent alcohol dehydrogenase 6 OS=Saccharomyces cerevisiae (strain ATCC 204508 / S288c) GN=ADH6 PE=1 SV=1	1	2	2	2	1	2	0	1	1	1	1	2	0	1	1	1	1	2	0	1	1	1	8.3	8.3	8.3	39.617	360	360	0	43.071	By MS/MS	By MS/MS		By matching	By MS/MS	By MS/MS	5.3	8.3	0	5.3	5.3	5.3
Q04922	Q04922	3	3	3	Mitochondrial F-box protein MFB1	MFB1	sp|Q04922|MFB1_YEAST Mitochondrial F-box protein MFB1 OS=Saccharomyces cerevisiae (strain ATCC 204508 / S288c) GN=MFB1 PE=1 SV=1	1	3	3	3	0	1	0	2	3	3	0	1	0	2	3	3	0	1	0	2	3	3	7.1	7.1	7.1	53.167	465	465	0	39.553		By matching		By MS/MS	By MS/MS	By MS/MS	0	1.7	0	3.9	7.1	7.1
Q05016	Q05016	1	1	1	Uncharacterized oxidoreductase YMR226C		sp|Q05016|YM71_YEAST NADP-dependent 3-hydroxy acid dehydrogenase OS=Saccharomyces cerevisiae (strain ATCC 204508 / S288c) GN=YMR226C PE=1 SV=1	1	1	1	1	1	1	0	1	1	1	1	1	0	1	1	1	1	1	0	1	1	1	6.4	6.4	6.4	29.158	267	267	0.0025316	6.0046	By MS/MS	By MS/MS		By MS/MS	By matching	By matching	6.4	6.4	0	6.4	6.4	6.4
Q05050	Q05050	2	2	2	Eisosome protein 1	EIS1	sp|Q05050|EIS1_YEAST Eisosome protein 1 OS=Saccharomyces cerevisiae (strain ATCC 204508 / S288c) GN=EIS1 PE=1 SV=1	1	2	2	2	0	0	0	1	2	2	0	0	0	1	2	2	0	0	0	1	2	2	3.2	3.2	3.2	93.344	843	843	0	17.386				By MS/MS	By MS/MS	By MS/MS	0	0	0	1.9	3.2	3.2
Q05506;P38714	Q05506	7;1	7;1	7;1	Arginine--tRNA ligase, cytoplasmic		sp|Q05506|SYRC_YEAST Arginine--tRNA ligase, cytoplasmic OS=Saccharomyces cerevisiae (strain ATCC 204508 / S288c) GN=YDR341C PE=1 SV=1	2	7	7	7	2	6	0	3	7	4	2	6	0	3	7	4	2	6	0	3	7	4	10.7	10.7	10.7	69.524	607	607;643	0	39.907	By MS/MS	By MS/MS		By MS/MS	By MS/MS	By MS/MS	3.1	9.4	0	4.1	10.7	6.1
Q05515	Q05515	1	1	1	Survival factor 1	SVF1	sp|Q05515|SVF1_YEAST Survival factor 1 OS=Saccharomyces cerevisiae (strain ATCC 204508 / S288c) GN=SVF1 PE=1 SV=1	1	1	1	1	0	1	0	0	0	1	0	1	0	0	0	1	0	1	0	0	0	1	1.9	1.9	1.9	54.367	481	481	0.001387	6.5395		By MS/MS				By MS/MS	0	1.9	0	0	0	1.9
Q05518	Q05518	7	7	7	Protein PAL1	PAL1	sp|Q05518|PAL1_YEAST Protein PAL1 OS=Saccharomyces cerevisiae (strain ATCC 204508 / S288c) GN=PAL1 PE=1 SV=1	1	7	7	7	1	1	0	3	4	7	1	1	0	3	4	7	1	1	0	3	4	7	25.7	25.7	25.7	54.995	499	499	0	86.163	By MS/MS	By matching		By MS/MS	By MS/MS	By MS/MS	2.8	2.8	0	8.6	12	25.7
Q05567	Q05567	1	1	1	Sphingosine-1-phosphate lyase	DPL1	sp|Q05567|SGPL_YEAST Sphingosine-1-phosphate lyase OS=Saccharomyces cerevisiae (strain ATCC 204508 / S288c) GN=DPL1 PE=1 SV=1	1	1	1	1	0	0	0	0	0	1	0	0	0	0	0	1	0	0	0	0	0	1	2.7	2.7	2.7	65.565	589	589	1	-2						By MS/MS	0	0	0	0	0	2.7
Q05580	Q05580	1	1	1	E3 ubiquitin-protein ligase HEL2	HEL2	sp|Q05580|HEL2_YEAST E3 ubiquitin-protein ligase HEL2 OS=Saccharomyces cerevisiae (strain ATCC 204508 / S288c) GN=HEL2 PE=1 SV=1	1	1	1	1	1	0	0	0	1	1	1	0	0	0	1	1	1	0	0	0	1	1	2	2	2	72.755	639	639	0.0025674	6.0847	By matching				By MS/MS	By MS/MS	2	0	0	0	2	2
Q05672	Q05672	3	3	3	RNA-binding suppressor of PAS kinase protein 1	RBS1	sp|Q05672|RBS1_YEAST RNA-binding suppressor of PAS kinase protein 1 OS=Saccharomyces cerevisiae (strain ATCC 204508 / S288c) GN=RBS1 PE=1 SV=1	1	3	3	3	0	1	0	2	1	1	0	1	0	2	1	1	0	1	0	2	1	1	8.1	8.1	8.1	51.956	457	457	0	19.264		By matching		By MS/MS	By MS/MS	By matching	0	2.2	0	4.2	3.9	3.9
Q05775	Q05775	1	1	1	Eukaryotic translation initiation factor 3 subunit J	HCR1	sp|Q05775|EIF3J_YEAST Eukaryotic translation initiation factor 3 subunit J OS=Saccharomyces cerevisiae (strain ATCC 204508 / S288c) GN=HCR1 PE=1 SV=1	1	1	1	1	0	0	0	0	1	1	0	0	0	0	1	1	0	0	0	0	1	1	3	3	3	29.564	265	265	0	7.0635					By matching	By MS/MS	0	0	0	0	3	3
Q05785	Q05785	2	2	2	Epsin-2	ENT2	sp|Q05785|ENT2_YEAST Epsin-2 OS=Saccharomyces cerevisiae (strain ATCC 204508 / S288c) GN=ENT2 PE=1 SV=1	1	2	2	2	1	0	1	1	1	1	1	0	1	1	1	1	1	0	1	1	1	1	2.1	2.1	2.1	71.806	613	613	0	10.701	By MS/MS		By MS/MS	By MS/MS	By MS/MS	By MS/MS	1.1	0	1.1	1	1.1	1.1
Q05905	Q05905	1	1	1	Protein HRI1	HRI1	sp|Q05905|HRI1_YEAST Protein HRI1 OS=Saccharomyces cerevisiae (strain ATCC 204508 / S288c) GN=HRI1 PE=1 SV=1	1	1	1	1	0	0	0	0	0	1	0	0	0	0	0	1	0	0	0	0	0	1	4.9	4.9	4.9	27.5	244	244	0	16.164						By MS/MS	0	0	0	0	0	4.9
Q06078	Q06078	1	1	1	U3 small nucleolar RNA-associated protein 21	UTP21	sp|Q06078|UTP21_YEAST U3 small nucleolar RNA-associated protein 21 OS=Saccharomyces cerevisiae (strain ATCC 204508 / S288c) GN=UTP21 PE=1 SV=1	1	1	1	1	1	0	0	0	0	0	1	0	0	0	0	0	1	0	0	0	0	0	1.3	1.3	1.3	104.79	939	939	1	-2	By MS/MS						1.3	0	0	0	0	0
Q06315	Q06315	1	1	1	Protein SKG3	SKG3	sp|Q06315|SKG3_YEAST Protein SKG3 OS=Saccharomyces cerevisiae (strain ATCC 204508 / S288c) GN=SKG3 PE=1 SV=1	1	1	1	1	0	0	0	0	1	1	0	0	0	0	1	1	0	0	0	0	1	1	0.8	0.8	0.8	114.11	1026	1026	0.002584	6.1147					By MS/MS	By MS/MS	0	0	0	0	0.8	0.8
Q06336	Q06336	1	1	1	ADP-ribosylation factor-binding protein GGA1	GGA1	sp|Q06336|GGA1_YEAST ADP-ribosylation factor-binding protein GGA1 OS=Saccharomyces cerevisiae (strain ATCC 204508 / S288c) GN=GGA1 PE=1 SV=1	1	1	1	1	0	0	0	0	0	1	0	0	0	0	0	1	0	0	0	0	0	1	2	2	2	62.319	557	557	0	16.547						By MS/MS	0	0	0	0	0	2
Q06337	Q06337	3	3	3	Chromatin modification-related protein EAF1	EAF1	sp|Q06337|EAF1_YEAST Chromatin modification-related protein EAF1 OS=Saccharomyces cerevisiae (strain ATCC 204508 / S288c) GN=EAF1 PE=1 SV=2	1	3	3	3	0	1	0	1	2	3	0	1	0	1	2	3	0	1	0	1	2	3	3.9	3.9	3.9	112.5	982	982	0	19.353		By MS/MS		By MS/MS	By MS/MS	By MS/MS	0	1.1	0	1.3	2.4	3.9
Q06385	Q06385	1	1	1	Vacuolar protein sorting-associated protein 74	VPS74	sp|Q06385|VPS74_YEAST Vacuolar protein sorting-associated protein 74 OS=Saccharomyces cerevisiae (strain ATCC 204508 / S288c) GN=VPS74 PE=1 SV=1	1	1	1	1	0	0	0	0	1	1	0	0	0	0	1	1	0	0	0	0	1	1	2.3	2.3	2.3	39.286	345	345	0.0049875	5.9245					By MS/MS	By MS/MS	0	0	0	0	2.3	2.3
Q06412	Q06412	2	2	2	Rho1 guanine nucleotide exchange factor TUS1	TUS1	sp|Q06412|TUS1_YEAST Rho1 guanine nucleotide exchange factor TUS1 OS=Saccharomyces cerevisiae (strain ATCC 204508 / S288c) GN=TUS1 PE=1 SV=1	1	2	2	2	0	0	0	0	2	2	0	0	0	0	2	2	0	0	0	0	2	2	1.7	1.7	1.7	149.11	1307	1307	0	13.886					By MS/MS	By MS/MS	0	0	0	0	1.7	1.7
Q06505	Q06505	1	1	1	Transcription factor SPN1	SPN1	sp|Q06505|IWS1_YEAST Transcription factor SPN1 OS=Saccharomyces cerevisiae (strain ATCC 204508 / S288c) GN=SPN1 PE=1 SV=1	1	1	1	1	0	0	0	0	0	1	0	0	0	0	0	1	0	0	0	0	0	1	4.1	4.1	4.1	46.082	410	410	0	7.8488						By MS/MS	0	0	0	0	0	4.1
Q06523	Q06523	1	1	1	Uncharacterized protein YPR148C	YPR148C	sp|Q06523|YP148_YEAST Uncharacterized protein YPR148C OS=Saccharomyces cerevisiae (strain ATCC 204508 / S288c) GN=YPR148C PE=1 SV=1	1	1	1	1	1	0	0	0	1	1	1	0	0	0	1	1	1	0	0	0	1	1	2.5	2.5	2.5	49.279	435	435	0.0013387	6.2993	By matching				By matching	By MS/MS	2.5	0	0	0	2.5	2.5
Q06580	Q06580	1	1	1	Myosin light chain 2	MLC2	sp|Q06580|MLC2_YEAST Myosin light chain 2 OS=Saccharomyces cerevisiae (strain ATCC 204508 / S288c) GN=MLC2 PE=1 SV=1	1	1	1	1	0	0	0	0	0	1	0	0	0	0	0	1	0	0	0	0	0	1	7.4	7.4	7.4	18.52	163	163	0	13.012						By MS/MS	0	0	0	0	0	7.4
Q06604	Q06604	5	5	5	Protein BSP1	BSP1	sp|Q06604|BSP1_YEAST Protein BSP1 OS=Saccharomyces cerevisiae (strain ATCC 204508 / S288c) GN=BSP1 PE=1 SV=1	1	5	5	5	0	1	0	3	3	3	0	1	0	3	3	3	0	1	0	3	3	3	9.4	9.4	9.4	64.665	576	576	0	47.5		By matching		By MS/MS	By MS/MS	By MS/MS	0	1.7	0	5.6	6.2	5.2
Q06616	Q06616	2	2	2	Nuclear envelope protein YPR174C	YPR174C	sp|Q06616|YP174_YEAST Nuclear envelope protein YPR174C OS=Saccharomyces cerevisiae (strain ATCC 204508 / S288c) GN=YPR174C PE=1 SV=1	1	2	2	2	0	0	0	0	2	1	0	0	0	0	2	1	0	0	0	0	2	1	9	9	9	25.411	221	221	0	13.559					By MS/MS	By MS/MS	0	0	0	0	9	3.6
Q06625	Q06625	2	2	2	Glycogen debranching enzyme;4-alpha-glucanotransferase;Amylo-alpha-1,6-glucosidase	GDB1	sp|Q06625|GDE_YEAST Glycogen debranching enzyme OS=Saccharomyces cerevisiae (strain ATCC 204508 / S288c) GN=GDB1 PE=1 SV=1	1	2	2	2	0	0	0	0	1	2	0	0	0	0	1	2	0	0	0	0	1	2	1.8	1.8	1.8	174.97	1536	1536	0	10.785					By matching	By MS/MS	0	0	0	0	0.7	1.8
Q06630	Q06630	1	1	1	Mitochondrial homologous recombination protein 1	MHR1	sp|Q06630|MHR1_YEAST Mitochondrial homologous recombination protein 1 OS=Saccharomyces cerevisiae (strain ATCC 204508 / S288c) GN=MHR1 PE=1 SV=1	1	1	1	1	0	0	0	0	1	1	0	0	0	0	1	1	0	0	0	0	1	1	6.2	6.2	6.2	26.894	226	226	0	13.848					By MS/MS	By MS/MS	0	0	0	0	6.2	6.2
Q06681	Q06681	5	5	5	GRAM domain-containing protein YSP2	YSP2	sp|Q06681|YSP2_YEAST Membrane-anchored lipid-binding protein YSP2 OS=Saccharomyces cerevisiae (strain ATCC 204508 / S288c) GN=YSP2 PE=1 SV=1	1	5	5	5	0	0	0	3	3	4	0	0	0	3	3	4	0	0	0	3	3	4	3.9	3.9	3.9	160.58	1438	1438	0	73.495				By MS/MS	By MS/MS	By MS/MS	0	0	0	2.9	2	2.6
Q06689	Q06689	1	1	1	Cell membrane protein YLR413W	YLR413W	sp|Q06689|YL413_YEAST Cell membrane protein YLR413W OS=Saccharomyces cerevisiae (strain ATCC 204508 / S288c) GN=YLR413W PE=1 SV=1	1	1	1	1	0	1	0	1	0	0	0	1	0	1	0	0	0	1	0	1	0	0	1.6	1.6	1.6	72.697	675	675	0	10.211		By MS/MS		By MS/MS			0	1.6	0	1.6	0	0
Q06705	Q06705	1	1	1	Phosphatidylinositol transfer protein CSR1	CSR1	sp|Q06705|CSR1_YEAST Phosphatidylinositol transfer protein CSR1 OS=Saccharomyces cerevisiae (strain ATCC 204508 / S288c) GN=CSR1 PE=1 SV=1	1	1	1	1	0	0	0	0	1	1	0	0	0	0	1	1	0	0	0	0	1	1	2.9	2.9	2.9	47.462	408	408	0	7.4399					By matching	By MS/MS	0	0	0	0	2.9	2.9
Q06708	Q06708	3	3	3	Vacuole morphology and inheritance protein 14	VAC14	sp|Q06708|VAC14_YEAST Vacuole morphology and inheritance protein 14 OS=Saccharomyces cerevisiae (strain ATCC 204508 / S288c) GN=VAC14 PE=1 SV=1	1	3	3	3	0	0	0	2	2	2	0	0	0	2	2	2	0	0	0	2	2	2	3.4	3.4	3.4	99.771	880	880	0	22.148				By MS/MS	By MS/MS	By MS/MS	0	0	0	2.3	2.2	2.2
Q06709	Q06709	1	1	1	Cytoplasmic 60S subunit biogenesis factor REH1	REH1	sp|Q06709|REH1_YEAST Cytoplasmic 60S subunit biogenesis factor REH1 OS=Saccharomyces cerevisiae (strain ATCC 204508 / S288c) GN=REH1 PE=1 SV=1	1	1	1	1	0	0	0	0	1	1	0	0	0	0	1	1	0	0	0	0	1	1	3	3	3	49.689	432	432	0	13.59					By MS/MS	By MS/MS	0	0	0	0	3	3
Q06833	Q06833	1	1	1	Uncharacterized PH domain-containing protein YPR091C	YPR091C	sp|Q06833|YP091_YEAST Uncharacterized PH domain-containing protein YPR091C OS=Saccharomyces cerevisiae (strain ATCC 204508 / S288c) GN=YPR091C PE=1 SV=1	1	1	1	1	0	0	0	0	1	1	0	0	0	0	1	1	0	0	0	0	1	1	1.8	1.8	1.8	87.323	770	770	0	10.712					By matching	By MS/MS	0	0	0	0	1.8	1.8
Q07349	Q07349	3	3	3	Uncharacterized protein YDL027C		sp|Q07349|MRX9_YEAST MIOREX complex component 9 OS=Saccharomyces cerevisiae (strain ATCC 204508 / S288c) GN=MRX9 PE=1 SV=1	1	3	3	3	0	0	0	2	2	3	0	0	0	2	2	3	0	0	0	2	2	3	7.1	7.1	7.1	48.312	420	420	0	25.718				By MS/MS	By MS/MS	By MS/MS	0	0	0	4	4	7.1
Q07418	Q07418	3	3	3	Peroxisomal membrane protein import receptor PEX19	PEX19	sp|Q07418|PEX19_YEAST Peroxisomal membrane protein import receptor PEX19 OS=Saccharomyces cerevisiae (strain ATCC 204508 / S288c) GN=PEX19 PE=1 SV=2	1	3	3	3	1	0	0	3	3	3	1	0	0	3	3	3	1	0	0	3	3	3	8.2	8.2	8.2	38.706	342	342	0	269.83	By matching			By MS/MS	By MS/MS	By MS/MS	2.6	0	0	8.2	8.2	8.2
Q07478	Q07478	4	4	4	ATP-dependent RNA helicase SUB2	SUB2	sp|Q07478|SUB2_YEAST ATP-dependent RNA helicase SUB2 OS=Saccharomyces cerevisiae (strain ATCC 204508 / S288c) GN=SUB2 PE=1 SV=1	1	4	4	4	1	3	0	0	4	1	1	3	0	0	4	1	1	3	0	0	4	1	10.3	10.3	10.3	50.308	446	446	0	36.312	By MS/MS	By MS/MS			By MS/MS	By matching	2.9	8.7	0	0	10.3	2.9
Q07528	Q07528	1	1	1	Autophagy-related protein 20	ATG20	sp|Q07528|ATG20_YEAST Autophagy-related protein 20 OS=Saccharomyces cerevisiae (strain ATCC 204508 / S288c) GN=ATG20 PE=1 SV=1	1	1	1	1	0	0	0	0	1	1	0	0	0	0	1	1	0	0	0	0	1	1	3.1	3.1	3.1	72.545	640	640	0	7.2488					By matching	By MS/MS	0	0	0	0	3.1	3.1
Q07532	Q07532	2	2	2	RNA polymerase II nuclear localization protein IWR1	IWR1	sp|Q07532|IWR1_YEAST RNA polymerase II nuclear localization protein IWR1 OS=Saccharomyces cerevisiae (strain ATCC 204508 / S288c) GN=IWR1 PE=1 SV=2	1	2	2	2	0	0	0	2	1	1	0	0	0	2	1	1	0	0	0	2	1	1	10.2	10.2	10.2	40.64	353	353	0	34.631				By matching	By MS/MS	By MS/MS	0	0	0	10.2	5.7	4.5
Q07541	Q07541	1	1	1	Uncharacterized protein YDL121C	YDL121C	sp|Q07541|YD121_YEAST Uncharacterized protein YDL121C OS=Saccharomyces cerevisiae (strain ATCC 204508 / S288c) GN=YDL121C PE=1 SV=1	1	1	1	1	0	0	0	0	1	1	0	0	0	0	1	1	0	0	0	0	1	1	12.1	12.1	12.1	16.947	149	149	0	40.789					By MS/MS	By MS/MS	0	0	0	0	12.1	12.1
Q07551	Q07551	2	2	2	NADPH-dependent alpha-keto amide reductase		sp|Q07551|KAR_YEAST NADPH-dependent alpha-keto amide reductase OS=Saccharomyces cerevisiae (strain ATCC 204508 / S288c) GN=YDL124W PE=1 SV=1	1	2	2	2	2	2	1	1	2	1	2	2	1	1	2	1	2	2	1	1	2	1	8.3	8.3	8.3	35.56	312	312	0	15.737	By MS/MS	By MS/MS	By matching	By MS/MS	By matching	By MS/MS	8.3	8.3	4.5	4.5	8.3	4.5
Q07655	Q07655	2	2	2	Protein WHI4	WHI4	sp|Q07655|WHI4_YEAST Protein WHI4 OS=Saccharomyces cerevisiae (strain ATCC 204508 / S288c) GN=WHI4 PE=1 SV=1	1	2	2	2	0	0	0	1	2	2	0	0	0	1	2	2	0	0	0	1	2	2	3.4	3.4	3.4	70.689	649	649	0	27.849				By matching	By MS/MS	By MS/MS	0	0	0	1.1	3.4	3.4
Q07657	Q07657	1	1	1	Seventh homolog of septin 1	SHS1	sp|Q07657|SHS1_YEAST Seventh homolog of septin 1 OS=Saccharomyces cerevisiae (strain ATCC 204508 / S288c) GN=SHS1 PE=1 SV=1	1	1	1	1	0	0	0	1	1	1	0	0	0	1	1	1	0	0	0	1	1	1	2	2	2	62.629	551	551	0	8.1921				By matching	By MS/MS	By MS/MS	0	0	0	2	2	2
Q07684	Q07684	1	1	1	Morphogenetic regulator of filamentous growth protein 1	MFG1	sp|Q07684|MFG1_YEAST Morphogenetic regulator of filamentous growth protein 1 OS=Saccharomyces cerevisiae (strain ATCC 204508 / S288c) GN=MFG1 PE=1 SV=1	1	1	1	1	1	1	1	1	1	1	1	1	1	1	1	1	1	1	1	1	1	1	3.3	3.3	3.3	51.32	458	458	0	6.7902	By MS/MS	By MS/MS	By MS/MS	By MS/MS	By MS/MS	By MS/MS	3.3	3.3	3.3	3.3	3.3	3.3
Q07807	Q07807	1	1	1	mRNA-binding protein PUF3	PUF3	sp|Q07807|PUF3_YEAST mRNA-binding protein PUF3 OS=Saccharomyces cerevisiae (strain ATCC 204508 / S288c) GN=PUF3 PE=1 SV=1	1	1	1	1	0	0	0	1	1	1	0	0	0	1	1	1	0	0	0	1	1	1	0.9	0.9	0.9	98.067	879	879	0.0062035	5.8858				By matching	By matching	By MS/MS	0	0	0	0.9	0.9	0.9
Q07878	Q07878	3	3	3	Vacuolar protein sorting-associated protein 13	VPS13	sp|Q07878|VPS13_YEAST Vacuolar protein sorting-associated protein 13 OS=Saccharomyces cerevisiae (strain ATCC 204508 / S288c) GN=VPS13 PE=1 SV=1	1	3	3	3	0	0	0	1	3	3	0	0	0	1	3	3	0	0	0	1	3	3	1.1	1.1	1.1	357.85	3144	3144	0	28.484				By MS/MS	By MS/MS	By MS/MS	0	0	0	0.4	1.1	1.1
Q07915	Q07915	1	1	1	Ribosome biogenesis protein RLP24	RLP24	sp|Q07915|RLP24_YEAST Ribosome biogenesis protein RLP24 OS=Saccharomyces cerevisiae (strain ATCC 204508 / S288c) GN=RLP24 PE=1 SV=1	1	1	1	1	0	1	0	0	0	0	0	1	0	0	0	0	0	1	0	0	0	0	6.5	6.5	6.5	23.975	199	199	0	17.372		By MS/MS					0	6.5	0	0	0	0
Q08001	Q08001	2	2	2	Uncharacterized protein YLR072W	YLR072W	sp|Q08001|LAM6_YEAST Membrane-anchored lipid-binding protein LAM6 OS=Saccharomyces cerevisiae (strain ATCC 204508 / S288c) GN=LAM6 PE=1 SV=1	1	2	2	2	0	0	0	1	2	2	0	0	0	1	2	2	0	0	0	1	2	2	4.5	4.5	4.5	78.211	693	693	0	12.242				By MS/MS	By MS/MS	By MS/MS	0	0	0	2.7	4.5	4.5
Q08193	Q08193	1	1	1	1,3-beta-glucanosyltransferase GAS5	GAS5	sp|Q08193|GAS5_YEAST 1,3-beta-glucanosyltransferase GAS5 OS=Saccharomyces cerevisiae (strain ATCC 204508 / S288c) GN=GAS5 PE=1 SV=1	1	1	1	1	0	1	0	1	0	0	0	1	0	1	0	0	0	1	0	1	0	0	3.1	3.1	3.1	51.869	484	484	0	11.763		By MS/MS		By matching			0	3.1	0	3.1	0	0
Q08206	Q08206	2	2	2	Uncharacterized protein YOL036W	YOL036W	sp|Q08206|YO036_YEAST Uncharacterized protein YOL036W OS=Saccharomyces cerevisiae (strain ATCC 204508 / S288c) GN=YOL036W PE=1 SV=1	1	2	2	2	0	0	0	1	0	2	0	0	0	1	0	2	0	0	0	1	0	2	4.2	4.2	4.2	84.351	761	761	0	24.295				By matching		By MS/MS	0	0	0	2.4	0	4.2
Q08215	Q08215	1	1	1	Peroxisomal membrane protein PEX15	PEX15	sp|Q08215|PEX15_YEAST Peroxisomal membrane protein PEX15 OS=Saccharomyces cerevisiae (strain ATCC 204508 / S288c) GN=PEX15 PE=1 SV=1	1	1	1	1	0	0	0	0	1	1	0	0	0	0	1	1	0	0	0	0	1	1	2.1	2.1	2.1	43.676	383	383	0	6.6012					By matching	By MS/MS	0	0	0	0	2.1	2.1
Q08236	Q08236	11	11	11	Target of rapamycin complex 2 subunit AVO1	AVO1	sp|Q08236|AVO1_YEAST Target of rapamycin complex 2 subunit AVO1 OS=Saccharomyces cerevisiae (strain ATCC 204508 / S288c) GN=AVO1 PE=1 SV=1	1	11	11	11	0	0	0	8	6	7	0	0	0	8	6	7	0	0	0	8	6	7	9.4	9.4	9.4	131.38	1176	1176	0	187.16				By MS/MS	By MS/MS	By MS/MS	0	0	0	7	6.1	7.1
Q08281	Q08281	3	3	3	Restriction of telomere capping protein 1	RTC1	sp|Q08281|RTC1_YEAST Restriction of telomere capping protein 1 OS=Saccharomyces cerevisiae (strain ATCC 204508 / S288c) GN=RTC1 PE=1 SV=2	1	3	3	3	0	1	0	0	1	3	0	1	0	0	1	3	0	1	0	0	1	3	2.8	2.8	2.8	149.34	1341	1341	0	38.908		By matching			By MS/MS	By MS/MS	0	0.7	0	0	1.1	2.8
Q08287	Q08287	2	2	2	60S ribosome subunit biogenesis protein NOP8	NOP8	sp|Q08287|NOP8_YEAST 60S ribosome subunit biogenesis protein NOP8 OS=Saccharomyces cerevisiae (strain ATCC 204508 / S288c) GN=NOP8 PE=1 SV=1	1	2	2	2	0	0	0	0	2	2	0	0	0	0	2	2	0	0	0	0	2	2	6	6	6	56.965	484	484	0	37.254					By MS/MS	By MS/MS	0	0	0	0	6	6
Q08412	Q08412	2	2	2	Ubiquitin-binding protein CUE5	CUE5	sp|Q08412|CUE5_YEAST Ubiquitin-binding protein CUE5 OS=Saccharomyces cerevisiae (strain ATCC 204508 / S288c) GN=CUE5 PE=1 SV=1	1	2	2	2	0	0	0	0	2	2	0	0	0	0	2	2	0	0	0	0	2	2	5.4	5.4	5.4	46.869	411	411	0	20.257					By MS/MS	By MS/MS	0	0	0	0	5.4	5.4
Q08548	Q08548	1	1	1	Lysophospholipid acyltransferase	ALE1	sp|Q08548|ALE1_YEAST Lysophospholipid acyltransferase OS=Saccharomyces cerevisiae (strain ATCC 204508 / S288c) GN=ALE1 PE=1 SV=1	1	1	1	1	0	1	0	0	0	0	0	1	0	0	0	0	0	1	0	0	0	0	2.3	2.3	2.3	72.227	619	619	0	13.611		By MS/MS					0	2.3	0	0	0	0
Q08561	Q08561	1	1	1	Ino eighty subunit 4	IES4	sp|Q08561|IES4_YEAST Ino eighty subunit 4 OS=Saccharomyces cerevisiae (strain ATCC 204508 / S288c) GN=IES4 PE=1 SV=1	1	1	1	1	0	0	0	0	1	1	0	0	0	0	1	1	0	0	0	0	1	1	10.3	10.3	10.3	13.092	116	116	0.0025284	6.0028					By MS/MS	By MS/MS	0	0	0	0	10.3	10.3
Q08601	Q08601	1	1	1	Metacaspase-1	MCA1	sp|Q08601|MCA1_YEAST Metacaspase-1 OS=Saccharomyces cerevisiae (strain ATCC 204508 / S288c) GN=MCA1 PE=1 SV=2	1	1	1	1	1	0	0	1	1	1	1	0	0	1	1	1	1	0	0	1	1	1	4.2	4.2	4.2	47.982	432	432	0	35.535	By matching			By matching	By MS/MS	By MS/MS	4.2	0	0	4.2	4.2	4.2
Q08921	Q08921	3	3	3	Target of rapamycin complex 1 subunit TCO89	TCO89	sp|Q08921|TCO89_YEAST Target of rapamycin complex 1 subunit TCO89 OS=Saccharomyces cerevisiae (strain ATCC 204508 / S288c) GN=TCO89 PE=1 SV=1	1	3	3	3	0	0	0	0	2	3	0	0	0	0	2	3	0	0	0	0	2	3	4.3	4.3	4.3	88.844	799	799	0	31.03					By MS/MS	By MS/MS	0	0	0	0	3.1	4.3
Q08924	Q08924	1	1	1	Regulator of Ty1 transposition protein 10	RTT10	sp|Q08924|WDR6_YEAST Regulator of Ty1 transposition protein 10 OS=Saccharomyces cerevisiae (strain ATCC 204508 / S288c) GN=RTT10 PE=1 SV=1	1	1	1	1	0	0	0	0	0	1	0	0	0	0	0	1	0	0	0	0	0	1	1.2	1.2	1.2	114.46	1013	1013	0	13.15						By MS/MS	0	0	0	0	0	1.2
Q08951	Q08951	1	1	1	AP-3 complex subunit delta	APL5	sp|Q08951|AP3D_YEAST AP-3 complex subunit delta OS=Saccharomyces cerevisiae (strain ATCC 204508 / S288c) GN=APL5 PE=1 SV=1	1	1	1	1	1	0	1	0	1	1	1	0	1	0	1	1	1	0	1	0	1	1	1.2	1.2	1.2	106.92	932	932	0.007326	5.8432	By MS/MS		By MS/MS		By MS/MS	By MS/MS	1.2	0	1.2	0	1.2	1.2
Q08960	Q08960	1	1	1	S-adenosyl-L-methionine-dependent tRNA 4-demethylwyosine synthase	TYW1	sp|Q08960|TYW1_YEAST S-adenosyl-L-methionine-dependent tRNA 4-demethylwyosine synthase OS=Saccharomyces cerevisiae (strain ATCC 204508 / S288c) GN=TYW1 PE=1 SV=1	1	1	1	1	0	0	0	0	1	1	0	0	0	0	1	1	0	0	0	0	1	1	1.9	1.9	1.9	89.804	810	810	0.0025608	6.0642					By matching	By MS/MS	0	0	0	0	1.9	1.9
Q08971	Q08971	2	2	2	Protein PBDC1 homolog	YPL225W	sp|Q08971|YP225_YEAST Protein PBDC1 homolog OS=Saccharomyces cerevisiae (strain ATCC 204508 / S288c) GN=YPL225W PE=1 SV=1	1	2	2	2	0	2	0	0	0	2	0	2	0	0	0	2	0	2	0	0	0	2	15.1	15.1	15.1	17.445	146	146	0	16.219		By MS/MS				By MS/MS	0	15.1	0	0	0	15.1
Q08972	Q08972	2	2	2	[NU+] prion formation protein 1	NEW1	sp|Q08972|NEW1_YEAST [NU+] prion formation protein 1 OS=Saccharomyces cerevisiae (strain ATCC 204508 / S288c) GN=NEW1 PE=1 SV=1	1	2	2	2	2	2	0	1	2	1	2	2	0	1	2	1	2	2	0	1	2	1	2.2	2.2	2.2	134.33	1196	1196	0	17.105	By MS/MS	By MS/MS		By matching	By matching	By MS/MS	2.2	2.2	0	0.8	2.2	0.8
Q08977	Q08977	1	1	1	UPF0662 protein YPL260W	YPL260W	sp|Q08977|YP260_YEAST UPF0662 protein YPL260W OS=Saccharomyces cerevisiae (strain ATCC 204508 / S288c) GN=YPL260W PE=1 SV=1	1	1	1	1	0	1	0	0	1	1	0	1	0	0	1	1	0	1	0	0	1	1	2.4	2.4	2.4	62.779	551	551	0	8.7189		By MS/MS			By MS/MS	By MS/MS	0	2.4	0	0	2.4	2.4
Q08985	Q08985	2	2	2	Homocysteine S-methyltransferase 2	SAM4	sp|Q08985|SAM4_YEAST Homocysteine S-methyltransferase 2 OS=Saccharomyces cerevisiae (strain ATCC 204508 / S288c) GN=SAM4 PE=1 SV=1	1	2	2	2	2	2	0	0	2	2	2	2	0	0	2	2	2	2	0	0	2	2	7.4	7.4	7.4	36.668	325	325	0	26.393	By matching	By MS/MS			By MS/MS	By MS/MS	7.4	7.4	0	0	7.4	7.4
Q12000	Q12000	1	1	1	Translation machinery-associated protein 46	TMA46	sp|Q12000|TMA46_YEAST Translation machinery-associated protein 46 OS=Saccharomyces cerevisiae (strain ATCC 204508 / S288c) GN=TMA46 PE=1 SV=2	1	1	1	1	0	0	0	0	0	1	0	0	0	0	0	1	0	0	0	0	0	1	2.9	2.9	2.9	39.514	345	345	0.0061805	5.8778						By MS/MS	0	0	0	0	0	2.9
Q12009	Q12009	1	1	1	tRNA (guanine-N(7)-)-methyltransferase	TRM8	sp|Q12009|TRMB_YEAST tRNA (guanine-N(7)-)-methyltransferase OS=Saccharomyces cerevisiae (strain ATCC 204508 / S288c) GN=TRM8 PE=1 SV=1	1	1	1	1	0	0	0	0	0	1	0	0	0	0	0	1	0	0	0	0	0	1	3.5	3.5	3.5	33.391	286	286	0.002611	6.1677						By MS/MS	0	0	0	0	0	3.5
Q12017	Q12017	1	1	1	Phosducin-like protein 2	PLP2	sp|Q12017|PLP2_YEAST Phosducin-like protein 2 OS=Saccharomyces cerevisiae (strain ATCC 204508 / S288c) GN=PLP2 PE=1 SV=1	1	1	1	1	0	0	0	0	0	1	0	0	0	0	0	1	0	0	0	0	0	1	2.8	2.8	2.8	32.793	286	286	0.0013908	6.5632						By MS/MS	0	0	0	0	0	2.8
Q12018	Q12018	1	1	1	Cell division control protein 53	CDC53	sp|Q12018|CDC53_YEAST Cell division control protein 53 OS=Saccharomyces cerevisiae (strain ATCC 204508 / S288c) GN=CDC53 PE=1 SV=1	1	1	1	1	0	0	0	1	1	1	0	0	0	1	1	1	0	0	0	1	1	1	1.8	1.8	1.8	93.943	815	815	0	6.8062				By matching	By matching	By MS/MS	0	0	0	1.8	1.8	1.8
Q12043	Q12043	4	4	4	Lipase 5	TGL5	sp|Q12043|TGL5_YEAST Lipase 5 OS=Saccharomyces cerevisiae (strain ATCC 204508 / S288c) GN=TGL5 PE=1 SV=1	1	4	4	4	0	0	0	3	3	4	0	0	0	3	3	4	0	0	0	3	3	4	6.9	6.9	6.9	84.715	749	749	0	48.231				By MS/MS	By MS/MS	By MS/MS	0	0	0	5.1	5.9	6.9
Q12044	Q12044	1	1	1	Regulator of calcineurin 2	RCN2	sp|Q12044|RCN2_YEAST Regulator of calcineurin 2 OS=Saccharomyces cerevisiae (strain ATCC 204508 / S288c) GN=RCN2 PE=1 SV=1	1	1	1	1	0	0	0	0	0	1	0	0	0	0	0	1	0	0	0	0	0	1	4.5	4.5	4.5	29.255	265	265	0	9.392						By MS/MS	0	0	0	0	0	4.5
Q12063	Q12063	3	3	3	Dehydrodolichyl diphosphate syntase complex subunit NUS1	NUS1	sp|Q12063|UPPS_YEAST Dehydrodolichyl diphosphate syntase complex subunit NUS1 OS=Saccharomyces cerevisiae (strain ATCC 204508 / S288c) GN=NUS1 PE=1 SV=1	1	3	3	3	0	0	0	1	2	3	0	0	0	1	2	3	0	0	0	1	2	3	9.6	9.6	9.6	42.557	375	375	0	38.68				By MS/MS	By MS/MS	By MS/MS	0	0	0	2.9	6.4	9.6
Q12074	Q12074	2	2	2	Spermidine synthase	SPE3	sp|Q12074|SPEE_YEAST Spermidine synthase OS=Saccharomyces cerevisiae (strain ATCC 204508 / S288c) GN=SPE3 PE=1 SV=1	1	2	2	2	2	2	1	2	2	2	2	2	1	2	2	2	2	2	1	2	2	2	9.6	9.6	9.6	33.324	293	293	0	24.594	By MS/MS	By MS/MS	By matching	By matching	By MS/MS	By MS/MS	9.6	9.6	4.4	9.6	9.6	9.6
Q12107	Q12107	1	1	1	Anaphase-promoting complex subunit 9	APC9	sp|Q12107|APC9_YEAST Anaphase-promoting complex subunit 9 OS=Saccharomyces cerevisiae (strain ATCC 204508 / S288c) GN=APC9 PE=1 SV=1	1	1	1	1	0	0	0	1	1	1	0	0	0	1	1	1	0	0	0	1	1	1	6.4	6.4	6.4	30.856	265	265	0	26.625				By matching	By matching	By MS/MS	0	0	0	6.4	6.4	6.4
Q12118	Q12118	2	2	2	Small glutamine-rich tetratricopeptide repeat-containing protein 2	SGT2	sp|Q12118|SGT2_YEAST Small glutamine-rich tetratricopeptide repeat-containing protein 2 OS=Saccharomyces cerevisiae (strain ATCC 204508 / S288c) GN=SGT2 PE=1 SV=1	1	2	2	2	1	1	0	1	2	1	1	1	0	1	2	1	1	1	0	1	2	1	7.5	7.5	7.5	37.218	346	346	0	24.326	By matching	By MS/MS		By MS/MS	By MS/MS	By MS/MS	4	4	0	4	7.5	4
Q12122;P48570	Q12122;P48570	3;2	3;2	3;2	Homocitrate synthase, mitochondrial;Homocitrate synthase, cytosolic isozyme	LYS21;LYS20	sp|Q12122|HOSM_YEAST Homocitrate synthase, mitochondrial OS=Saccharomyces cerevisiae (strain ATCC 204508 / S288c) GN=LYS21 PE=1 SV=1;sp|P48570|HOSC_YEAST Homocitrate synthase, cytosolic isozyme OS=Saccharomyces cerevisiae (strain ATCC 204508 / S288c) GN=LY	2	3	3	3	2	3	0	3	3	2	2	3	0	3	3	2	2	3	0	3	3	2	6.8	6.8	6.8	48.594	440	440;428	0	26.492	By matching	By MS/MS		By MS/MS	By MS/MS	By matching	4.5	6.8	0	6.8	6.8	4.5
Q12146	Q12146	2	2	2	DNA replication complex GINS protein PSF3	PSF3	sp|Q12146|PSF3_YEAST DNA replication complex GINS protein PSF3 OS=Saccharomyces cerevisiae (strain ATCC 204508 / S288c) GN=PSF3 PE=1 SV=2	1	2	2	2	0	0	0	0	1	2	0	0	0	0	1	2	0	0	0	0	1	2	11.3	11.3	11.3	21.952	194	194	0	23.65					By matching	By MS/MS	0	0	0	0	6.7	11.3
Q12159	Q12159	1	1	1	RNA annealing protein YRA1	YRA1	sp|Q12159|YRA1_YEAST RNA annealing protein YRA1 OS=Saccharomyces cerevisiae (strain ATCC 204508 / S288c) GN=YRA1 PE=1 SV=2	1	1	1	1	0	0	0	0	0	1	0	0	0	0	0	1	0	0	0	0	0	1	3.5	3.5	3.5	24.955	226	226	0.0025873	6.1241						By MS/MS	0	0	0	0	0	3.5
Q12163	Q12163	1	1	1	NAP1-binding protein 2	NBP2	sp|Q12163|NBP2_YEAST NAP1-binding protein 2 OS=Saccharomyces cerevisiae (strain ATCC 204508 / S288c) GN=NBP2 PE=1 SV=1	1	1	1	1	0	0	0	0	1	1	0	0	0	0	1	1	0	0	0	0	1	1	6.8	6.8	6.8	26.57	236	236	0	74.137					By MS/MS	By MS/MS	0	0	0	0	6.8	6.8
Q12178	Q12178	1	1	1	Cytosine deaminase	FCY1	sp|Q12178|FCY1_YEAST Cytosine deaminase OS=Saccharomyces cerevisiae (strain ATCC 204508 / S288c) GN=FCY1 PE=1 SV=1	1	1	1	1	1	0	0	0	1	1	1	0	0	0	1	1	1	0	0	0	1	1	7	7	7	17.507	158	158	0.0025126	5.9602	By matching				By MS/MS	By MS/MS	7	0	0	0	7	7
Q12192	Q12192	2	2	2	Repression factor of MSEs protein 1	RFM1	sp|Q12192|RFM1_YEAST Repression factor of MSEs protein 1 OS=Saccharomyces cerevisiae (strain ATCC 204508 / S288c) GN=RFM1 PE=1 SV=1	1	2	2	2	0	0	0	1	1	2	0	0	0	1	1	2	0	0	0	1	1	2	8.4	8.4	8.4	35.195	310	310	0	60.464				By MS/MS	By MS/MS	By MS/MS	0	0	0	4.5	4.5	8.4
Q12207	Q12207	1	1	1	Non-classical export protein 2	NCE102	sp|Q12207|NCE2_YEAST Non-classical export protein 2 OS=Saccharomyces cerevisiae (strain ATCC 204508 / S288c) GN=NCE102 PE=1 SV=1	1	1	1	1	0	1	0	0	0	0	0	1	0	0	0	0	0	1	0	0	0	0	4.6	4.6	4.6	18.967	173	173	0.0013569	6.3682		By MS/MS					0	4.6	0	0	0	0
Q12229	Q12229	2	2	2	UBX domain-containing protein 3	UBX3	sp|Q12229|UBX3_YEAST UBX domain-containing protein 3 OS=Saccharomyces cerevisiae (strain ATCC 204508 / S288c) GN=UBX3 PE=1 SV=1	1	2	2	2	1	2	0	2	1	1	1	2	0	2	1	1	1	2	0	2	1	1	3.3	3.3	3.3	52.943	455	455	0	19.969	By MS/MS	By MS/MS		By MS/MS	By MS/MS	By MS/MS	3.3	3.3	0	3.3	3.3	3.3
Q12230	Q12230	5	5	4	Sphingolipid long chain base-responsive protein LSP1	LSP1	sp|Q12230|LSP1_YEAST Sphingolipid long chain base-responsive protein LSP1 OS=Saccharomyces cerevisiae (strain ATCC 204508 / S288c) GN=LSP1 PE=1 SV=1	1	5	5	4	2	3	1	3	4	5	2	3	1	3	4	5	2	3	1	3	3	4	17	17	12	38.071	341	341	0	52.677	By MS/MS	By MS/MS	By MS/MS	By MS/MS	By MS/MS	By MS/MS	6.5	9.1	3.5	9.1	14.4	17
Q12250	Q12250	2	2	2	26S proteasome regulatory subunit RPN5	RPN5	sp|Q12250|RPN5_YEAST 26S proteasome regulatory subunit RPN5 OS=Saccharomyces cerevisiae (strain ATCC 204508 / S288c) GN=RPN5 PE=1 SV=3	1	2	2	2	1	2	0	1	2	2	1	2	0	1	2	2	1	2	0	1	2	2	4.3	4.3	4.3	51.768	445	445	0	18.07	By MS/MS	By MS/MS		By MS/MS	By MS/MS	By MS/MS	2.5	4.3	0	1.8	4.3	4.3
Q12271	Q12271	2	2	2	Polyphosphatidylinositol phosphatase INP53;SAC1-like phosphoinositide phosphatase;Phosphatidylinositol 4,5-bisphosphate 5-phosphatase	INP53	sp|Q12271|INP53_YEAST Polyphosphatidylinositol phosphatase INP53 OS=Saccharomyces cerevisiae (strain ATCC 204508 / S288c) GN=INP53 PE=1 SV=1	1	2	2	2	0	0	0	1	2	2	0	0	0	1	2	2	0	0	0	1	2	2	2.1	2.1	2.1	124.58	1107	1107	0	20.616				By matching	By MS/MS	By MS/MS	0	0	0	1.1	2.1	2.1
Q12296	Q12296	2	2	2	Protein MAM3	MAM3	sp|Q12296|MAM3_YEAST Protein MAM3 OS=Saccharomyces cerevisiae (strain ATCC 204508 / S288c) GN=MAM3 PE=1 SV=1	1	2	2	2	0	0	0	1	1	2	0	0	0	1	1	2	0	0	0	1	1	2	3.8	3.8	3.8	77.711	706	706	0	13.812				By matching	By matching	By MS/MS	0	0	0	2.5	2.5	3.8
Q12306	Q12306	2	2	2	Ubiquitin-like protein SMT3	SMT3	sp|Q12306|SMT3_YEAST Ubiquitin-like protein SMT3 OS=Saccharomyces cerevisiae (strain ATCC 204508 / S288c) GN=SMT3 PE=1 SV=1	1	2	2	2	1	2	2	2	2	2	1	2	2	2	2	2	1	2	2	2	2	2	28.7	28.7	28.7	11.597	101	101	0	32.569	By matching	By MS/MS	By MS/MS	By MS/MS	By MS/MS	By MS/MS	6.9	28.7	28.7	28.7	28.7	28.7
Q12314	Q12314	2	2	2	Protein arginine N-methyltransferase SFM1	SFM1	sp|Q12314|SFM1_YEAST Protein arginine N-methyltransferase SFM1 OS=Saccharomyces cerevisiae (strain ATCC 204508 / S288c) GN=SFM1 PE=1 SV=1	1	2	2	2	0	2	0	2	2	2	0	2	0	2	2	2	0	2	0	2	2	2	8.5	8.5	8.5	24.743	213	213	0	13.357		By MS/MS		By MS/MS	By MS/MS	By MS/MS	0	8.5	0	8.5	8.5	8.5
Q12365	Q12365	3	3	3	Spindle pole component BBP1	BBP1	sp|Q12365|BBP1_YEAST Spindle pole component BBP1 OS=Saccharomyces cerevisiae (strain ATCC 204508 / S288c) GN=BBP1 PE=1 SV=1	1	3	3	3	0	0	0	2	3	3	0	0	0	2	3	3	0	0	0	2	3	3	10.6	10.6	10.6	45.384	385	385	0	45.505				By matching	By MS/MS	By MS/MS	0	0	0	6.2	10.6	10.6
Q12402	Q12402	1	1	1	Protein YOP1	YOP1	sp|Q12402|YOP1_YEAST Protein YOP1 OS=Saccharomyces cerevisiae (strain ATCC 204508 / S288c) GN=YOP1 PE=1 SV=3	1	1	1	1	1	0	0	0	1	1	1	0	0	0	1	1	1	0	0	0	1	1	4.4	4.4	4.4	20.269	180	180	0.0013793	6.5214	By MS/MS				By MS/MS	By MS/MS	4.4	0	0	0	4.4	4.4
Q12445	Q12445	3	3	3	Nucleoporin POM34	POM34	sp|Q12445|POM34_YEAST Nucleoporin POM34 OS=Saccharomyces cerevisiae (strain ATCC 204508 / S288c) GN=POM34 PE=1 SV=1	1	3	3	3	0	0	0	1	3	2	0	0	0	1	3	2	0	0	0	1	3	2	14.7	14.7	14.7	34.232	299	299	0	77.17				By matching	By MS/MS	By MS/MS	0	0	0	8	14.7	11.7
Q12451	Q12451	3	3	3	Oxysterol-binding protein homolog 2	OSH2	sp|Q12451|OSH2_YEAST Oxysterol-binding protein homolog 2 OS=Saccharomyces cerevisiae (strain ATCC 204508 / S288c) GN=OSH2 PE=1 SV=1	1	3	3	3	0	0	0	1	1	3	0	0	0	1	1	3	0	0	0	1	1	3	4	4	4	145.79	1283	1283	0	30.95				By matching	By MS/MS	By MS/MS	0	0	0	0.9	0.9	4
Q12460	Q12460	3	3	3	Nucleolar protein 56	NOP56	sp|Q12460|NOP56_YEAST Nucleolar protein 56 OS=Saccharomyces cerevisiae (strain ATCC 204508 / S288c) GN=NOP56 PE=1 SV=1	1	3	3	3	3	3	0	1	2	2	3	3	0	1	2	2	3	3	0	1	2	2	10.1	10.1	10.1	56.863	504	504	0	58.115	By MS/MS	By MS/MS		By matching	By MS/MS	By MS/MS	10.1	10.1	0	1.6	8.5	6.3
Q12494	Q12494	1	1	1	Inositol hexakisphosphate kinase 1	KCS1	sp|Q12494|KCS1_YEAST Inositol hexakisphosphate kinase 1 OS=Saccharomyces cerevisiae (strain ATCC 204508 / S288c) GN=KCS1 PE=1 SV=1	1	1	1	1	0	0	0	1	1	1	0	0	0	1	1	1	0	0	0	1	1	1	1	1	1	119.55	1050	1050	0	7.2719				By matching	By MS/MS	By MS/MS	0	0	0	1	1	1
Q12499	Q12499	5	5	5	Nucleolar protein 58	NOP58	sp|Q12499|NOP58_YEAST Nucleolar protein 58 OS=Saccharomyces cerevisiae (strain ATCC 204508 / S288c) GN=NOP58 PE=1 SV=1	1	5	5	5	4	5	1	4	3	3	4	5	1	4	3	3	4	5	1	4	3	3	12.3	12.3	12.3	56.956	511	511	0	73.567	By MS/MS	By MS/MS	By MS/MS	By MS/MS	By MS/MS	By MS/MS	11	12.3	2	10.4	9	7.2
Q12518	Q12518	1	1	1	Epsin-1	ENT1	sp|Q12518|ENT1_YEAST Epsin-1 OS=Saccharomyces cerevisiae (strain ATCC 204508 / S288c) GN=ENT1 PE=1 SV=1	1	1	1	1	0	0	0	0	1	1	0	0	0	0	1	1	0	0	0	0	1	1	2	2	2	52.351	454	454	0	7.3005					By MS/MS	By MS/MS	0	0	0	0	2	2
Q12522	Q12522	1	1	1	Eukaryotic translation initiation factor 6	TIF6	sp|Q12522|IF6_YEAST Eukaryotic translation initiation factor 6 OS=Saccharomyces cerevisiae (strain ATCC 204508 / S288c) GN=TIF6 PE=1 SV=1	1	1	1	1	1	1	0	1	1	1	1	1	0	1	1	1	1	1	0	1	1	1	6.9	6.9	6.9	26.457	245	245	0	20.165	By matching	By MS/MS		By MS/MS	By MS/MS	By matching	6.9	6.9	0	6.9	6.9	6.9
Q12692	Q12692	2	2	1	Histone H2A.Z	HTZ1	sp|Q12692|H2AZ_YEAST Histone H2A.Z OS=Saccharomyces cerevisiae (strain ATCC 204508 / S288c) GN=HTZ1 PE=1 SV=3	1	2	2	1	2	1	0	2	2	1	2	1	0	2	2	1	1	0	0	1	1	0	11.9	11.9	6.7	14.282	134	134	0	13.154	By MS/MS	By matching		By MS/MS	By MS/MS	By matching	11.9	5.2	0	11.9	11.9	5.2
Q12753	Q12753	4	4	4	Transcriptional activator HAA1	HAA1	sp|Q12753|HAA1_YEAST Transcriptional activator HAA1 OS=Saccharomyces cerevisiae (strain ATCC 204508 / S288c) GN=HAA1 PE=1 SV=1	1	4	4	4	0	0	0	4	4	3	0	0	0	4	4	3	0	0	0	4	4	3	7.1	7.1	7.1	76.67	694	694	0	87.798				By MS/MS	By MS/MS	By MS/MS	0	0	0	7.1	7.1	6.5
Q3E6R5	Q3E6R5	1	1	1	Uncharacterized mitochondrial outer membrane protein YDR381C-A	YDR381C-A	sp|Q3E6R5|YD381_YEAST Uncharacterized mitochondrial outer membrane protein YDR381C-A OS=Saccharomyces cerevisiae (strain ATCC 204508 / S288c) GN=YDR381C-A PE=1 SV=1	1	1	1	1	0	0	0	1	1	1	0	0	0	1	1	1	0	0	0	1	1	1	9.6	9.6	9.6	12.714	114	114	0	12.555				By MS/MS	By MS/MS	By MS/MS	0	0	0	9.6	9.6	9.6
Q3E754	Q3E754	4	1	1	40S ribosomal protein S21-B	RPS21B	sp|Q3E754|RS21B_YEAST 40S ribosomal protein S21-B OS=Saccharomyces cerevisiae (strain ATCC 204508 / S288c) GN=RPS21B PE=1 SV=1	1	4	1	1	2	3	1	3	2	2	1	1	0	0	1	1	1	1	0	0	1	1	42.5	18.4	18.4	9.7597	87	87	0.0013736	6.505	By matching	By matching	By matching	By matching	By MS/MS	By MS/MS	29.9	42.5	11.5	24.1	29.9	29.9
Q3E795	Q3E795	1	1	1	Uncharacterized protein YLR361C-A	YLR361C-A	sp|Q3E795|YL361_YEAST Uncharacterized protein YLR361C-A OS=Saccharomyces cerevisiae (strain ATCC 204508 / S288c) GN=YLR361C-A PE=1 SV=1	1	1	1	1	0	0	0	1	1	1	0	0	0	1	1	1	0	0	0	1	1	1	12.2	12.2	12.2	11.05	98	98	0	7.1121				By matching	By matching	By MS/MS	0	0	0	12.2	12.2	12.2
Q99190	Q99190	3	3	3	Very-long-chain enoyl-CoA reductase	TSC13	sp|Q99190|TECR_YEAST Very-long-chain enoyl-CoA reductase OS=Saccharomyces cerevisiae (strain ATCC 204508 / S288c) GN=TSC13 PE=1 SV=1	1	3	3	3	1	2	0	1	1	1	1	2	0	1	1	1	1	2	0	1	1	1	18.1	18.1	18.1	36.767	310	310	0	16.958	By MS/MS	By MS/MS		By matching	By MS/MS	By MS/MS	10.6	7.4	0	10.6	10.6	10.6
Q99288	Q99288	1	1	1	Broad-range acid phosphatase DET1	DET1	sp|Q99288|DET1_YEAST Broad-range acid phosphatase DET1 OS=Saccharomyces cerevisiae (strain ATCC 204508 / S288c) GN=DET1 PE=1 SV=1	1	1	1	1	0	0	0	1	0	1	0	0	0	1	0	1	0	0	0	1	0	1	3	3	3	39.172	334	334	0	7.3239				By matching		By MS/MS	0	0	0	3	0	3
Q99299	Q99299	1	1	1	Altered inheritance of mitochondria protein 44	AIM44	sp|Q99299|AIM44_YEAST Altered inheritance of mitochondria protein 44 OS=Saccharomyces cerevisiae (strain ATCC 204508 / S288c) GN=AIM44 PE=1 SV=1	1	1	1	1	0	0	0	0	1	0	0	0	0	0	1	0	0	0	0	0	1	0	1.3	1.3	1.3	84.845	758	758	0	8.6798					By MS/MS		0	0	0	0	1.3	0
Q99325	Q99325	1	1	1	Uncharacterized membrane protein YOR152C		sp|Q99325|ATG40_YEAST Autophagy-related protein 40 OS=Saccharomyces cerevisiae (strain ATCC 204508 / S288c) GN=ATG40 PE=1 SV=1	1	1	1	1	0	0	0	0	1	1	0	0	0	0	1	1	0	0	0	0	1	1	4.7	4.7	4.7	29.692	256	256	0	8.7448					By MS/MS	By MS/MS	0	0	0	0	4.7	4.7
Q99332	Q99332	6	6	6	Protein HPH1	FRT1	sp|Q99332|HPH1_YEAST Protein HPH1 OS=Saccharomyces cerevisiae (strain ATCC 204508 / S288c) GN=FRT1 PE=1 SV=1	1	6	6	6	0	0	0	3	4	5	0	0	0	3	4	5	0	0	0	3	4	5	13.6	13.6	13.6	67.293	602	602	0	77.295				By MS/MS	By MS/MS	By MS/MS	0	0	0	6	9.1	12.5
REV__P31412	REV__P31412	1	1	1			sp|P31412|VATC_YEAST V-type proton ATPase subunit C OS=Saccharomyces cerevisiae (strain ATCC 204508 / S288c) GN=VMA5 PE=1 SV=4	1	1	1	1	1	1	1	1	1	1	1	1	1	1	1	1	1	1	1	1	1	1	0	0	0	44.188	392	392	0.0062189	5.8966	By MS/MS	By MS/MS	By MS/MS	By MS/MS	By MS/MS	By MS/MS	0	0	0	0	0	0
REV__P33416	REV__P33416	1	1	1			sp|P33416|HSP78_YEAST Heat shock protein 78, mitochondrial OS=Saccharomyces cerevisiae (strain ATCC 204508 / S288c) GN=HSP78 PE=1 SV=2	1	1	1	1	1	1	1	1	1	1	1	1	1	1	1	1	1	1	1	1	1	1	0	0	0	91.335	811	811	0.0037641	5.9559	By MS/MS	By MS/MS	By MS/MS	By MS/MS	By MS/MS	By MS/MS	0	0	0	0	0	0
REV__P38257	REV__P38257	1	1	1			sp|P38257|MMS4_YEAST Crossover junction endonuclease MMS4 OS=Saccharomyces cerevisiae (strain ATCC 204508 / S288c) GN=MMS4 PE=1 SV=2	1	1	1	1	1	1	1	1	1	1	1	1	1	1	1	1	1	1	1	1	1	1	0	0	0	78.763	691	691	0.0096852	5.806	By MS/MS	By MS/MS	By MS/MS	By matching	By MS/MS	By MS/MS	0	0	0	0	0	0
REV__P38775	REV__P38775	1	1	1			sp|P38775|YHK5_YEAST Putative uncharacterized protein YHR045W OS=Saccharomyces cerevisiae (strain ATCC 204508 / S288c) GN=YHR045W PE=1 SV=1	1	1	1	1	0	0	0	1	1	1	0	0	0	1	1	1	0	0	0	1	1	1	0	0	0	62.691	560	560	0.0085366	5.8385				By MS/MS	By MS/MS	By MS/MS	0	0	0	0	0	0
REV__P38811	REV__P38811	1	1	1			sp|P38811|TRA1_YEAST Transcription-associated protein 1 OS=Saccharomyces cerevisiae (strain ATCC 204508 / S288c) GN=TRA1 PE=1 SV=1	1	1	1	1	1	0	0	0	1	0	1	0	0	0	1	0	1	0	0	0	1	0	0	0	0	433.17	3744	3744	0.0013947	6.5673	By MS/MS				By matching		0	0	0	0	0	0
REV__P39742	REV__P39742	1	1	1			sp|P39742|SEC72_YEAST Translocation protein SEC72 OS=Saccharomyces cerevisiae (strain ATCC 204508 / S288c) GN=SEC72 PE=1 SV=3	1	1	1	1	1	1	1	1	1	1	1	1	1	1	1	1	1	1	1	1	1	1	0	0	0	21.607	193	193	0.005	5.9434	By MS/MS	By matching	By MS/MS	By matching	By matching	By matching	0	0	0	0	0	0
REV__P53061	REV__P53061	1	1	1			sp|P53061|ZIP2_YEAST Protein ZIP2 OS=Saccharomyces cerevisiae (strain ATCC 204508 / S288c) GN=ZIP2 PE=1 SV=1	1	1	1	1	1	1	0	1	1	1	1	1	0	1	1	1	1	1	0	1	1	1	0	0	0	82.815	704	704	0.0026738	6.2945	By MS/MS	By matching		By MS/MS	By MS/MS	By MS/MS	0	0	0	0	0	0
REV__P53064	REV__P53064	1	1	1			sp|P53064|RTF1_YEAST RNA polymerase-associated protein RTF1 OS=Saccharomyces cerevisiae (strain ATCC 204508 / S288c) GN=RTF1 PE=1 SV=2	1	1	1	1	1	0	0	1	1	0	1	0	0	1	1	0	1	0	0	1	1	0	0	0	0	65.868	558	558	0.007371	5.8609	By MS/MS			By MS/MS	By matching		0	0	0	0	0	0
REV__P80235	REV__P80235	1	1	1			sp|P80235|CACM_YEAST Putative mitochondrial carnitine O-acetyltransferase OS=Saccharomyces cerevisiae (strain ATCC 204508 / S288c) GN=YAT1 PE=1 SV=2	1	1	1	1	1	0	1	0	0	1	1	0	1	0	0	1	1	0	1	0	0	1	0	0	0	77.765	687	687	1	-2	By MS/MS		By MS/MS			By MS/MS	0	0	0	0	0	0
REV__Q12502	REV__Q12502	1	1	1			sp|Q12502|LDB19_YEAST Protein LDB19 OS=Saccharomyces cerevisiae (strain ATCC 204508 / S288c) GN=LDB19 PE=1 SV=1	1	1	1	1	1	0	0	0	1	0	1	0	0	0	1	0	1	0	0	0	1	0	0	0	0	89.825	818	818	1	-2	By MS/MS				By MS/MS		0	0	0	0	0	0
[truncated: 33 more columns]
